# Supplementary material for: A light-weight Graph Neural Network for the prediction of 31P Nuclear Magnetic Resonance signals
Source: J Cheminform. 2026 Mar 17;18:49. doi: 10.1186/s13321-026-01178-6 (PMC13112750; doi:10.1186/s13321-026-01178-6)
Supplement: Supplementary file 1 — Supplementary material 1. [file 13321_2026_1178_MOESM1_ESM.pth]

Archive with 20 entries (20 files):
- 10k_MPNR_model/data.pkl
- 10k_MPNR_model/byteorder
- 10k_MPNR_model/data/0
- 10k_MPNR_model/data/1
- 10k_MPNR_model/data/10
- 10k_MPNR_model/data/11
- 10k_MPNR_model/data/12
- 10k_MPNR_model/data/13
- 10k_MPNR_model/data/14
- 10k_MPNR_model/data/15
- 10k_MPNR_model/data/2
- 10k_MPNR_model/data/3
- 10k_MPNR_model/data/4
- 10k_MPNR_model/data/5
- 10k_MPNR_model/data/6
- 10k_MPNR_model/data/7
- 10k_MPNR_model/data/8
- 10k_MPNR_model/data/9
- 10k_MPNR_model/version
- 10k_MPNR_model/.data/serialization_id
