# Supplementary material for: A light-weight Graph Neural Network for the prediction of 31P Nuclear Magnetic Resonance signals
Source: J Cheminform. 2026 Mar 17;18:49. doi: 10.1186/s13321-026-01178-6 (PMC13112750; doi:10.1186/s13321-026-01178-6)
Supplement: Supplementary file 1 — Supplementary material 1. [file 13321_2026_1178_MOESM1_ESM.pth › 10k_MPNR_model/data/15]

G�
>
