# Supplementary material for: A light-weight Graph Neural Network for the prediction of 31P Nuclear Magnetic Resonance signals
Source: J Cheminform. 2026 Mar 17;18:49. doi: 10.1186/s13321-026-01178-6 (PMC13112750; doi:10.1186/s13321-026-01178-6)
Supplement: Supplementary file 2 — Supplementary material 2. [file 13321_2026_1178_MOESM2_ESM.ipynb]

# %% [code]
!pip install rdkit torch_geometric torch_scatter mendeleev --quiet

# %% [markdown]
# General Information
This notebook contains the complete code to reproduce the core results of the paper. It covers data preprocessing, feature engineering, model definitions, training, evaluation and interpretation analyses via the GNNExplainer and the feature ablations.

You can select a certain data size by changing the k which automatically changes the model hyperparamters to use the optimized values.

# %% [code]
SUBSET_K = 100 # change here if you want

HYPERPARAMS = {
    'SDGNN': {
        100:   {'lr': 0.01,   'wd': 0.0001, 'bs': 16, 'hd': 128, 'pat': 200, 'ep': 500},
        500:   {'lr': 0.01,   'wd': 0,      'bs': 16, 'hd': 32,  'pat': 200, 'ep': 500},
        1000:  {'lr': 0.01,   'wd': 0,      'bs': 32, 'hd': 128, 'pat': 200, 'ep': 500},
        2500:  {'lr': 0.01,   'wd': 0,      'bs': 48, 'hd': 32,  'pat': 200, 'ep': 500},
        5000:  {'lr': 0.01,   'wd': 0,      'bs': 48, 'hd': 64,  'pat': 200, 'ep': 500},
        14062: {'lr': 0.001,  'wd': 0.0001, 'bs': 48, 'hd': 256, 'pat': 200, 'ep': 500}
    },
    '2023 Model': {
        100:   {'lr': 0.01,   'wd': 0.0, 'bs': 16, 'hd': 32,  'pat': 200, 'ep': 500, 'mp': 1},
        500:   {'lr': 0.001,  'wd': 0.0, 'bs': 16, 'hd': 64,  'pat': 200, 'ep': 500, 'mp': 1},
        1000:  {'lr': 0.001,  'wd': 0.0, 'bs': 16, 'hd': 64,  'pat': 200, 'ep': 500, 'mp': 2},
        2500:  {'lr': 0.001,  'wd': 0.0, 'bs': 16, 'hd': 128, 'pat': 40,  'ep': 500, 'mp': 1},
        5000:  {'lr': 0.001,  'wd': 0.0, 'bs': 16, 'hd': 128, 'pat': 200, 'ep': 500, 'mp': 1},
        14062: {'lr': 0.0001, 'wd': 0.0, 'bs': 48, 'hd': 256, 'pat': 200, 'ep': 500, 'mp': 1}
    },
    'nmrMPNN': {
        100:   {'lr': 0.001,  'wd': 0.0001, 'bs': 48, 'hd': 64,  'pat': 200, 'ep': 500, 'mp': 1},
        500:   {'lr': 0.0001, 'wd': 0.0001, 'bs': 32, 'hd': 128, 'pat': 40,  'ep': 500, 'mp': 2},
        1000:  {'lr': 0.0001, 'wd': 0.0,    'bs': 16, 'hd': 64,  'pat': 40,  'ep': 500, 'mp': 3},
        2500:  {'lr': 0.0001, 'wd': 0.0,    'bs': 16, 'hd': 128, 'pat': 40,  'ep': 500, 'mp': 1},
        5000:  {'lr': 0.0001, 'wd': 0.0,    'bs': 16, 'hd': 256, 'pat': 200, 'ep': 500, 'mp': 2},
        14062: {'lr': 0.0001, 'wd': 0.0001, 'bs': 16, 'hd': 256, 'pat': 200, 'ep': 500, 'mp': 3}
    }
}

valid_k_values = [100, 500, 1000, 2500, 5000, 14062]
if SUBSET_K not in valid_k_values:
    raise ValueError(f"Not a valid value for SUBSET_K: {SUBSET_K}. Please choose from: {valid_k_values}")

print(f"Intialized Hyperparams for subset size = {SUBSET_K}.")

# %% [markdown]
# 1. Data Preprocessing, Feature Generation, Cleaning, Scaling

# %% [code]
import pandas as pd
import numpy as np
from rdkit import Chem
from rdkit.Chem import AllChem
from rdkit.Chem import Descriptors, Draw
import torch
from torch import nn
import torch.nn.functional as F
from torch_geometric.data import Data, DataLoader
from torch_geometric.utils import from_networkx
from torch_geometric.nn import MessagePassing, MetaLayer, GCNConv
from torch_scatter import scatter_mean, scatter_add, scatter_sum
import mendeleev
import matplotlib.pyplot as plt
from rdkit import RDLogger
from sklearn.preprocessing import OneHotEncoder
import torch.optim as optim
from sklearn.model_selection import KFold, train_test_split
from sklearn.preprocessing import StandardScaler
from torch_geometric.nn import NNConv, Set2Set
from torch_geometric.explain import Explainer, ModelConfig, GNNExplainer as GNNExplainerAlgorithm
from IPython.display import display, SVG, Image
import matplotlib.cm as cm
import matplotlib.colors as colors
import networkx as nx
import matplotlib.colors as mcolors
from matplotlib.lines import Line2D
from tqdm.notebook import tqdm

device = torch.device('cuda' if torch.cuda.is_available() else 'cpu')

lg = RDLogger.logger()
lg.setLevel(RDLogger.CRITICAL)

torch.manual_seed(111)
np.random.seed(111)

csv_file = "/content/Ilm-NMR-P31.csv" # ensure that you have the correct file path!

df = pd.read_csv(csv_file, sep='\s+', quotechar='"', engine='python')
#df = pd.read_csv(csv_file, sep=';')
df.columns = df.columns.str.strip('"')

print("\nColumn names:")
print(df.columns)

string_columns = df.select_dtypes(include=['object']).columns

for col in string_columns:
    df[col] = df[col].str.strip('"')

numeric_columns = ['shift', 'MW', 'C', 'N', 'P', 'O']

for col in numeric_columns:
    df[col] = pd.to_numeric(df[col], errors='coerce')


df.index = df.index.astype(str).str.strip('"')
df.index = df.index.astype(int)
print("\nAfter clean-up:")
print(df.head())
print(len(df))

# no 3D Embeddings:
def smiles_to_mol(smiles):
    mol = Chem.MolFromSmiles(smiles)
    if mol is not None:
        mol = Chem.AddHs(mol)
        return mol
    else:
        return None


df['Mol'] = df['cansmi'].apply(smiles_to_mol)

df = df[df['Mol'].notnull()].reset_index(drop=True)
df_sample = df.sample(n=SUBSET_K, random_state=42)

df_sample = df_sample.reset_index(drop=True)
df = df_sample
print("Number of valid dataset entries:", len(df))

hybridizations = [
    Chem.rdchem.HybridizationType.UNSPECIFIED,
    Chem.rdchem.HybridizationType.S,
    Chem.rdchem.HybridizationType.SP,
    Chem.rdchem.HybridizationType.SP2,
    Chem.rdchem.HybridizationType.SP3,
    Chem.rdchem.HybridizationType.SP3D,
    Chem.rdchem.HybridizationType.SP3D2,
    Chem.rdchem.HybridizationType.OTHER,
]
hybridization_values = np.array([int(hyb) for hyb in hybridizations]).reshape(-1, 1)
hybridization_encoder = OneHotEncoder(sparse_output=False, handle_unknown='ignore')
hybridization_encoder.fit(hybridization_values)

def one_hot_encode_hybridization(hybridization):
    hybridization_value = np.array([[int(hybridization)]])
    return hybridization_encoder.transform(hybridization_value).flatten()

atom_list = ['P', 'Al', 'As', 'Au', 'B', 'Br', 'C', 'Cl', 'Cs', 'F', 'Fe', 'Ge', 'H', 'Hg', 'I', 'K', 'Li', 'Mo', 'N', 'Na', 'Nb', 'Ni', 'O', 'Pb', 'Pd', 'Pt', 'S', 'Sb', 'Se', 'Si', 'Sn', 'Ta', 'Te', 'V', 'W']
atom_array = np.array(atom_list).reshape(-1, 1)
atom_encoder = OneHotEncoder(categories=[atom_list], sparse_output=False, handle_unknown='ignore')
atom_encoder.fit(atom_array)

def one_hot_encode_atom(atom_symbol):
    atom_value = np.array([[atom_symbol]])
    return atom_encoder.transform(atom_value).flatten()

all_formal_charges = [-2, -1, 0, 1, 3]
formal_charge_encoder = OneHotEncoder(sparse_output=False, handle_unknown='ignore')
formal_charge_encoder.fit(np.array(all_formal_charges).reshape(-1, 1))

def one_hot_encode_formal_charge(formal_charge):
    formal_charge_value = np.array([[formal_charge]])
    return formal_charge_encoder.transform(formal_charge_value).flatten()

def calculate_num_radicals(mol):
    num_radicals = 0
    for atom in mol.GetAtoms():
        num_radicals += atom.GetNumRadicalElectrons()
    return num_radicals

def calculate_num_double_bonds(mol):
    return sum(1 for bond in mol.GetBonds() if bond.GetBondType() == Chem.BondType.DOUBLE)

def calculate_num_triple_bonds(mol):
    return sum(1 for bond in mol.GetBonds() if bond.GetBondType() == Chem.BondType.TRIPLE)

def get_ring_size(obj, max_size=12):
    if not obj.IsInRing():
        return 0
    for size in range(3, max_size + 1):
        if obj.IsInRingSize(size):
            return size
    return max_size

el_map = {}
def getMendeleevElement(nr):
    if nr not in el_map:
        el_map[nr] = mendeleev.element(nr)
    return el_map[nr]

def get_atom_features(mol, atom):
    me = getMendeleevElement(atom.GetAtomicNum())
    features = []
    features.append(atom.GetAtomicNum())
    features.append(atom.GetDegree())
    features.append(me.atomic_radius or 0)
    features.append(me.atomic_volume or 0)
    features.extend(one_hot_encode_formal_charge(atom.GetFormalCharge()))
    features.append(me.covalent_radius or 0)
    features.append(me.vdw_radius or 0)
    features.append(me.dipole_polarizability or 0)
    features.append(me.electron_affinity or 0)
    features.append(me.electrophilicity() or 0)
    features.append(me.en_pauling or 0)
    features.append(me.electrons or 0)
    features.append(me.neutrons or 0)
    features.append(int(atom.GetChiralTag()))
    features.append(int(atom.IsInRing()))
    features.append(int(atom.GetIsAromatic()))
    features.extend(one_hot_encode_hybridization(atom.GetHybridization()))
    features.append(atom.GetMass())
    features.append(atom.GetExplicitValence())
    features.append(atom.GetTotalValence())
    features.append(get_ring_size(atom))

    try:
        gasteiger_charge = float(atom.GetProp('_GasteigerCharge'))
    except:
        gasteiger_charge = 0.0
    features.append(gasteiger_charge)
    num_atom_rings = sum(1 for ring in mol.GetRingInfo().AtomRings() if atom.GetIdx() in ring)
    features.append(num_atom_rings)
    features.append(1 if atom.GetAtomicNum() == 15 else 0)
    # aromatic bonds of the atom
    aromatic_bond_count = sum(1 for bond in atom.GetBonds() if bond.GetIsAromatic())
    features.append(aromatic_bond_count)
    # Sum of bond orders at atom
    bond_order_sum = sum(bond.GetBondTypeAsDouble() for bond in atom.GetBonds())
    features.append(bond_order_sum)
    # Number of non-hydrogen neighbors
    heavy_neighbor_count = sum(1 for neighbor in atom.GetNeighbors() if neighbor.GetAtomicNum() != 1)
    features.append(heavy_neighbor_count)
    # Number of non-carbon neighbors
    non_carbon_neighbor_count = sum(1 for neighbor in atom.GetNeighbors() if neighbor.GetAtomicNum() != 6)
    features.append(non_carbon_neighbor_count)
    # Gasteiger charge minus formal charge
    charge_diff = gasteiger_charge - atom.GetFormalCharge()
    features.append(charge_diff)

    return features

def get_bond_features(bond):
    features = []
    features.append(float(bond.GetBondTypeAsDouble()))
    features.append(float(bond.IsInRing()))
    features.append(float(bond.GetIsConjugated()))
    features.append(float(bond.GetIsAromatic()))
    features.append(get_ring_size(bond))
    features.append(float(bond.GetStereo()))
    atom1 = bond.GetBeginAtom()
    atom2 = bond.GetEndAtom()
    me1 = getMendeleevElement(atom1.GetAtomicNum())
    me2 = getMendeleevElement(atom2.GetAtomicNum())
    # Rotatable: 1, if single bond and not part of a ring, else 0
    features.append(1.0 if (bond.GetBondType() == Chem.rdchem.BondType.SINGLE and not bond.IsInRing()) else 0.0)
    features.append(abs(atom1.GetDegree() - atom2.GetDegree()))
    features.append(atom1.GetDegree() + atom2.GetDegree())

    return features


graph_list = []
for idx, row in tqdm(df.iterrows(), total=df.shape[0], desc="Generating Graphs"):
    mol = row['Mol']
    shift = row['shift']
    if mol is None:
        continue
    try:
        Chem.rdPartialCharges.ComputeGasteigerCharges(mol)
    except Exception as e:
        pass

    atom_features_list = []
    p_atom_idx = -1
    for atom in mol.GetAtoms():
        # since our data set contains exactly one P-atom per molecule:
        if atom.GetAtomicNum() == 15:
            p_atom_idx = atom.GetIdx()
        atom_features_list.append(get_atom_features(mol, atom))
    x = torch.tensor(atom_features_list, dtype=torch.float)

    edge_index = []
    edge_attr_list = []
    for bond in mol.GetBonds():
        i = bond.GetBeginAtomIdx()
        j = bond.GetEndAtomIdx()
        # undirected graph, add both directions:
        edge_index.append((i, j))
        edge_index.append((j, i))
        bond_feat = get_bond_features(bond)
        edge_attr_list.append(bond_feat)
        edge_attr_list.append(bond_feat)

    if len(edge_index) > 0:
        edge_index = torch.tensor(edge_index, dtype=torch.long).t().contiguous()
        edge_attr = torch.tensor(edge_attr_list, dtype=torch.float)
    else:
        # if no bonds are present:
        edge_index = torch.empty((2, 0), dtype=torch.long)
        edge_attr = torch.empty((0, 16), dtype=torch.float)  # 6 (alt) + 10 (neu) = 16 Features

    # Target values
    y_value = torch.tensor([shift], dtype=torch.float)

    # Global Features
    num_nitrogen = row.get('N', 0)
    phosphorus_count = sum(1 for atom in mol.GetAtoms() if atom.GetAtomicNum() == 15)
    num_atoms = len(mol.GetAtoms())
    ratio_phosphorus = phosphorus_count / num_atoms if num_atoms > 0 else 0
    formal_charge = row.get('FormalCharge', 0)
    tpsa = row.get('TPSA', 0)
    mol_mr = row.get('MolMR', 0)
    num_aromatic_rings = row.get('NumAromaticRings', 0)
    aromatic_count = sum(1 for atom in mol.GetAtoms() if atom.GetIsAromatic())
    ratio_aromatic = aromatic_count / num_atoms if num_atoms > 0 else 0
    average_mass = sum(atom.GetMass() for atom in mol.GetAtoms()) / num_atoms if num_atoms > 0 else 0


    global_feats_list = [
        num_nitrogen, ratio_phosphorus, formal_charge, tpsa, mol_mr, num_aromatic_rings, ratio_aromatic, average_mass, aromatic_count
    ]

    global_features = torch.tensor(global_feats_list, dtype=torch.float).unsqueeze(0)

    # Generate Graphs:
    data = Data(x=x, edge_index=edge_index, edge_attr=edge_attr, y=y_value, u=global_features)
    data.p_atom_index = torch.tensor([p_atom_idx], dtype=torch.long)
    data.molecule_id = idx
    graph_list.append(data)


#remove INF and NAN data points
print("--- Step 1: Data clean-up ---")

all_node_features_np = torch.cat([data.x for data in graph_list], dim=0).numpy()

col_mean = np.nanmean(all_node_features_np, axis=0)
col_max = np.nanmax(all_node_features_np, axis=0)
col_min = np.nanmin(all_node_features_np, axis=0)

# ersetze NAn Spalten:
col_mean = np.nan_to_num(col_mean, nan=0.0)
col_max = np.nan_to_num(col_max, nan=0.0)
col_min = np.nan_to_num(col_min, nan=0.0)

cleaned_graph_list = []
for data in tqdm(graph_list, desc="Cleaning Graphs"):
    x_np = data.x.numpy()

    nan_indices = np.isnan(x_np)
    posinf_indices = np.isposinf(x_np)
    neginf_indices = np.isneginf(x_np)

    # np.where choses between col_mean (if nan_indices true) and original value
    x_np = np.where(nan_indices, np.tile(col_mean, (x_np.shape[0], 1)), x_np)
    x_np = np.where(posinf_indices, np.tile(col_max, (x_np.shape[0], 1)), x_np)
    x_np = np.where(neginf_indices, np.tile(col_min, (x_np.shape[0], 1)), x_np)
    data.x = torch.from_numpy(x_np).float()
    cleaned_graph_list.append(data)

graph_list = cleaned_graph_list
print(f"Data clean-up finished. Number of graphs: {len(graph_list)}")

print("\n--- Step 2: Data splitting ---")

# Aufteilung im Verhältnis 80 train 10 test und 10 val
train_val_graphs, test_graphs = train_test_split(
    graph_list,
    test_size=0.10,
    random_state=42
)

train_graphs, val_graphs = train_test_split(
    train_val_graphs,
    test_size=0.1111,
    random_state=42
)

print(f"Number of training graphs: {len(train_graphs)}")
print(f"Number of validation graphs: {len(val_graphs)}")
print(f"Number of test graphs: {len(test_graphs)}")


print("\n--- Step 3: Scaling ---")
node_scaler = StandardScaler()
edge_scaler = StandardScaler()
global_scaler = StandardScaler()

train_node_features = torch.cat([data.x for data in train_graphs], dim=0).cpu().numpy()
train_edge_features = torch.cat([data.edge_attr for data in train_graphs], dim=0).cpu().numpy()
train_global_features = torch.cat([data.u for data in train_graphs], dim=0).cpu().numpy()

node_scaler.fit(train_node_features)
edge_scaler.fit(train_edge_features)
global_scaler.fit(train_global_features)

print("Scaler trained on trainings data.")

print("\nApplying scaling to all graphs...")

scaled_graph_list = []
for g in graph_list:
    g_scaled = g.clone()
    g_scaled.x = torch.from_numpy(node_scaler.transform(g.x.numpy())).float()

    if g.edge_attr is not None and g.edge_attr.numel() > 0:
        g_scaled.edge_attr = torch.from_numpy(edge_scaler.transform(g.edge_attr.numpy())).float()

    if g.u is not None and g.u.numel() > 0:
        g_scaled.u = torch.from_numpy(global_scaler.transform(g.u.numpy())).float()

    scaled_graph_list.append(g_scaled)

print(f"Scaling finished. '{'scaled_graph_list'}' generated and contains {len(scaled_graph_list)} graphs.")

# %% [markdown]
# Model Definitions

# %% [code]
import pandas as pd
import numpy as np
from rdkit import Chem
from rdkit.Chem import AllChem
from rdkit.Chem import Descriptors, Draw
import torch
from torch import nn
import torch.nn.functional as F
from torch_geometric.data import Data, DataLoader
from torch_geometric.utils import from_networkx
from torch_geometric.nn import MessagePassing, MetaLayer, GCNConv
from torch_scatter import scatter_mean, scatter_add
import mendeleev
import matplotlib.pyplot as plt
from rdkit import RDLogger
from sklearn.preprocessing import OneHotEncoder
import torch.optim as optim
from sklearn.model_selection import KFold, train_test_split
from sklearn.preprocessing import StandardScaler
from torch_geometric.nn import NNConv, Set2Set
from torch_geometric.explain import Explainer, ModelConfig, GNNExplainer as GNNExplainerAlgorithm
from IPython.display import display, SVG, Image
import matplotlib.cm as cm
import matplotlib.colors as colors
import networkx as nx
import matplotlib.colors as mcolors
from matplotlib.lines import Line2D

def count_parameters(model):
    return sum(p.numel() for p in model.parameters() if p.requires_grad)


#nmrMPNN
class NMRMPNN(nn.Module):
    def __init__(self,
                 node_in_dim: int,
                 edge_in_dim: int,
                 global_in_dim: int,
                 hidden_dim: int,
                 mp_layers: int,
                 num_step_set2set: int = 3,
                 num_layer_set2set: int = 1,
                 predictor_hidden_feats: int = 512,
                 prob_dropout: float = 0.1,
                 **kwargs):
        super().__init__()

        node_feats = hidden_dim
        num_step_message_passing = mp_layers

        self.project_node = nn.Sequential(nn.Linear(node_in_dim, node_feats))
        edge_net = nn.Sequential(nn.Linear(edge_in_dim, node_feats * node_feats))
        self.gnn = NNConv(node_feats, node_feats, edge_net, aggr='add')
        self.gru = nn.GRU(node_feats, node_feats)
        self.num_mp = num_step_message_passing

        self.node_aggr_dim = node_feats * (1 + num_step_message_passing)
        self.readout = Set2Set(self.node_aggr_dim,
                               processing_steps=num_step_set2set,
                               num_layers=num_layer_set2set)

        readout_dim = 2 * self.node_aggr_dim + global_in_dim
        self.predict = nn.Sequential(
            nn.Linear(readout_dim, predictor_hidden_feats), nn.PReLU(), nn.Dropout(prob_dropout),
            nn.Linear(predictor_hidden_feats, predictor_hidden_feats), nn.PReLU(), nn.Dropout(prob_dropout),
            nn.Linear(predictor_hidden_feats, 1)
        )

    def forward(self, data):
        x, edge_index, edge_attr, u, batch = data.x, data.edge_index, data.edge_attr, data.u, data.batch

        x_proj = self.project_node(x)
        node_states = [x_proj]
        h = x_proj.unsqueeze(0)

        for _ in range(self.num_mp):
            m = self.gnn(x_proj, edge_index, edge_attr).unsqueeze(0)
            _, h = self.gru(m, h)
            x_proj = h.squeeze(0)
            node_states.append(x_proj)

        node_aggr = torch.cat(node_states, dim=1)
        graph_emb = self.readout(node_aggr, batch)
        combined_emb = torch.cat([graph_emb, u], dim=-1)
        out = self.predict(combined_emb).squeeze(-1)
        return out

#SDGNN
class EdgeModel(nn.Module):
    def __init__(self, node_in_dim, edge_in_dim, hidden_dim):
        super(EdgeModel, self).__init__()
        self.edge_mlp = nn.Sequential(
            nn.Linear(2 * node_in_dim + edge_in_dim, hidden_dim), nn.ReLU(),
            nn.Linear(hidden_dim, hidden_dim), nn.ReLU()
        )
    def forward(self, src, dest, edge_attr, u, batch):
        out = torch.cat([src, dest, edge_attr], dim=1)
        return self.edge_mlp(out)

class NodeModel(nn.Module):
    def __init__(self, node_in_dim, hidden_dim):
        super(NodeModel, self).__init__()
        self.node_mlp = nn.Sequential(
            nn.Linear(node_in_dim + hidden_dim, hidden_dim), nn.ReLU(),
            nn.Linear(hidden_dim, hidden_dim), nn.ReLU()
        )
    def forward(self, x, edge_index, edge_attr, u, batch):
        row, col = edge_index
        agg = scatter_sum(edge_attr, col, dim=0, dim_size=x.size(0))
        out = torch.cat([x, agg], dim=1)
        return self.node_mlp(out)

class GlobalModel(nn.Module):
    def __init__(self, global_in_dim, hidden_dim):
        super(GlobalModel, self).__init__()
        self.global_mlp = nn.Sequential(
            nn.Linear(global_in_dim + hidden_dim, hidden_dim), nn.ReLU(),
            nn.Linear(hidden_dim, hidden_dim), nn.ReLU()
        )
    def forward(self, x, edge_index, edge_attr, u, batch):
        node_agg = scatter_sum(x, batch, dim=0)
        out = torch.cat([u, node_agg], dim=1)
        return self.global_mlp(out)

class SDGNN(nn.Module):
    def __init__(self, node_in_dim, edge_in_dim, global_in_dim, hidden_dim):
        super(SDGNN, self).__init__()
        self.meta_layer = MetaLayer(
            edge_model=EdgeModel(node_in_dim, edge_in_dim, hidden_dim),
            node_model=NodeModel(node_in_dim, hidden_dim),
            global_model=GlobalModel(global_in_dim, hidden_dim)
        )
        self.final_mlp = nn.Sequential(nn.Linear(hidden_dim, 1))

    def forward(self, data):
        x, edge_index, edge_attr, u, batch = data.x, data.edge_index, data.edge_attr, data.u, data.batch
        x, edge_attr, u = self.meta_layer(x, edge_index, edge_attr, u, batch)
        out = self.final_mlp(u)
        return out.squeeze()


#KuhnGNN / 2023 Model
def init_weights(m):
    if isinstance(m, torch.nn.Linear) and not isinstance(m, torch.nn.LazyLinear):
        torch.nn.init.xavier_uniform_(m.weight)
        if m.bias is not None: nn.init.constant_(m.bias, 0.01)


class EdgeBlock(nn.Module):
    def __init__(self, n, e, h): super().__init__(); self.mlp = nn.Sequential(nn.Linear(2*n+e, h), nn.ReLU(), nn.Linear(h, e))
    def forward(self, s, d, ea, u, b): return self.mlp(torch.cat([s,d,ea],1))
class NodeBlock(nn.Module):
    def __init__(self, n, e, h): super().__init__(); self.mlp = nn.Sequential(nn.Linear(n+e, h), nn.ReLU(), nn.Linear(h, n))
    def forward(self, x, ei, ea, u, b): return self.mlp(torch.cat([x, scatter_sum(ea,ei[1],dim=0,dim_size=x.size(0))],1))
class GlobalBlock(nn.Module):
    def __init__(self, n, e, h, g): super().__init__(); self.mlp = nn.Sequential(nn.Linear(1+n, h), nn.ReLU(), nn.Linear(h, g))
    def forward(self, x, ei, ea, u, b): return self.mlp(torch.cat([u, scatter_sum(x,b,dim=0)],1))

class GNNGraphPredictor(nn.Module):
    def __init__(self, node_in_dim, edge_in_dim, global_in_dim, hidden_dim: int, mp_layers: int, **kwargs):
        super().__init__()
        base_dim, node_dim, edge_dim, graph_dim = hidden_dim, hidden_dim//2, hidden_dim//4, hidden_dim
        self.node_enc = nn.Sequential(nn.Linear(node_in_dim, node_dim), nn.LeakyReLU(), nn.BatchNorm1d(node_dim))
        self.edge_enc = nn.Sequential(nn.Linear(edge_in_dim, edge_dim), nn.LeakyReLU(), nn.BatchNorm1d(edge_dim))
        self.meta = MetaLayer(
            EdgeBlock(node_dim, edge_dim, base_dim),
            NodeBlock(node_dim, edge_dim, base_dim),
            GlobalBlock(node_dim, edge_dim, base_dim, graph_dim)
        )
        self.mp_layers = mp_layers
        self.graph_mlp = nn.Sequential(nn.Linear(graph_dim, base_dim), nn.LeakyReLU(), nn.Linear(base_dim, 1))
        self.apply(init_weights)

    def forward(self, data):
        x, edge_index, edge_attr, batch = data.x, data.edge_index, data.edge_attr, data.batch

        x = self.node_enc(x)
        ea = self.edge_enc(edge_attr)

        u = torch.zeros((batch.max().item() + 1, 1), device=x.device)

        for _ in range(self.mp_layers):
            x, ea, u = self.meta(x, edge_index, ea, u, batch)

        return self.graph_mlp(u).squeeze(-1)


import inspect

def run_experiment(model_class, model_name, dataset, params, device):
    """
    Runs a full 10-fold cross-validation for a given model and hyperparameters.
    """
    fold_maes, fold_rmses = [], []
    num_test_folds = 10

    print(f"\n▶ Running 10-fold experiment for: {model_name}")
    print(f"  Hyperparameters: {params}")

    for fold in tqdm(range(num_test_folds), desc=f"  Folds for {model_name}"):
        train_val_data, test_data = train_test_split(dataset, test_size=0.1, random_state=fold)
        train_data, val_data = train_test_split(train_val_data, test_size=0.1 / 0.9, random_state=fold)

        train_loader = DataLoader(train_data, batch_size=params['bs'], shuffle=True)
        val_loader = DataLoader(val_data, batch_size=params['bs'])
        test_loader = DataLoader(test_data, batch_size=params['bs'])

        sample_data = train_data[0]

        base_model_args = {
            'node_in_dim': sample_data.num_node_features,
            'edge_in_dim': sample_data.num_edge_features,
            'global_in_dim': sample_data.u.shape[1],
        }

        hyperparam_args = {
            'hidden_dim': params['hd'],
            'mp_layers': params.get('mp')
        }

        all_possible_args = {**base_model_args, **hyperparam_args}

        model_constructor_params = inspect.signature(model_class.__init__).parameters

        final_model_args = {
            key: val for key, val in all_possible_args.items()
            if key in model_constructor_params and val is not None
        }


        model = model_class(**final_model_args).to(device)
        optimizer = torch.optim.Adam(model.parameters(), lr=params['lr'], weight_decay=params['wd'])
        loss_fn = torch.nn.L1Loss()

        best_val_mae = float('inf')
        patience_counter = 0

        for epoch in range(1, params['ep'] + 1):
            model.train()
            for batch in train_loader:
                batch = batch.to(device)
                optimizer.zero_grad()
                out = model(batch)
                loss = loss_fn(out, batch.y)
                loss.backward()
                optimizer.step()

            model.eval()
            with torch.no_grad():
                val_errors = [torch.abs(model(b.to(device)) - b.y).cpu() for b in val_loader]
            current_val_mae = torch.cat(val_errors).mean().item()

            if current_val_mae < best_val_mae:
                best_val_mae, patience_counter = current_val_mae, 0
                torch.save(model.state_dict(), f'best_{model_name}.pt')
            else:
                patience_counter += 1
            if patience_counter >= params['pat']: break

        model.load_state_dict(torch.load(f'best_{model_name}.pt'))
        model.eval()
        with torch.no_grad():
            test_preds = torch.cat([model(b.to(device)).detach().cpu() for b in test_loader])
            test_targets = torch.cat([b.y for b in test_loader])

        fold_maes.append(torch.abs(test_preds - test_targets).mean().item())
        fold_rmses.append(torch.sqrt(torch.mean((test_preds - test_targets)**2)).item())

    mean_mae, std_mae = np.mean(fold_maes), np.std(fold_maes)
    mean_rmse, std_rmse = np.mean(fold_rmses), np.std(fold_rmses)

    return {'MAE': f"{mean_mae:.2f} ± {std_mae:.2f}", 'RMSE': f"{mean_rmse:.2f} ± {std_rmse:.2f}"}

# %% [markdown]
# 10 test-folds
This could take some time, especially for bigger SUBET_K values.

# %% [code]
models_to_run = {
    "SDGNN": SDGNN,
    "2023 Model": GNNGraphPredictor,
    "nmrMPNN": NMRMPNN,
}

final_results = {}
for name, model_class in models_to_run.items():
    if name in HYPERPARAMS:
        params = HYPERPARAMS[name][SUBSET_K]
        results = run_experiment(model_class, name, scaled_graph_list, params, device)
        final_results[name] = results

print("\n" + "=" * 60)
print(f"FINAL RESULTS FOR k = {SUBSET_K}")
print("=" * 60)
for model_name, metrics in final_results.items():
    print(f"Model: {model_name}")
    print(f"  Mean Absolute Error (MAE):  {metrics['MAE']} ppm")
    print(f"  Root Mean Squared Error (RMSE): {metrics['RMSE']} ppm")
print("-" * 60)

# %% [markdown]
# Feature Ablation of the SDGNN

# %% [code]
from copy import deepcopy

def generate_feature_list(formal_charges, hybridizations):
  # Atom/Node Features
  node_features = []
  node_features.extend(['Atomic Number', 'Degree', 'Atomic Radius', 'Atomic Volume'])
  node_features.extend([f'Formal Charge {c}' for c in formal_charges])
  node_features.extend(['Covalent Radius', 'VDW Radius', 'Dipole Polarizability', 'Electron Affinity', 'Electrophilicity', 'EN Pauling', 'Num Electrons', 'Num Neutrons'])
  node_features.extend(['Chiral Tag', 'IsInRing (Atom)', 'IsAromatic (Atom)'])
  node_features.extend([f'Hyb {h.name}' for h in hybridizations])
  node_features.extend(['Mass', 'Explicit Valence', 'Total Valence', 'Ring Size (Atom)'])
  node_features.extend(['Gasteiger Charge', 'Num Rings (Atom)', 'Is Phosphorus', 'Aromatic Bond Count'])
  node_features.extend(['Sum of Bond Orders', '# Heavy Neighbors', '# Non-C Neighbors', 'Charge Difference'])
  # Bond/Edge Features
  edge_features = []
  edge_features.extend(['Bond Type', 'IsInRing (Bond)', 'IsConjugated', 'IsAromatic (Bond)'])
  edge_features.extend(['Ring Size (Bond)', 'Stereo', 'Is Rotatable', 'Degree Difference', 'Degree Sum'])

  # Global Features
  global_features = []
  global_features.extend(['Num Nitrogen', 'Ratio Phosphorus', 'Formal Charge (Global)', 'TPSA', 'MolMR'])
  global_features.extend(['Num Aromatic Rings', 'Ratio Aromatic Atoms', 'Average Atom Mass', 'Aromatic Count'])

  # Combine into the final format: (Name, Type, Index)
  feature_info = []
  for i, name in enumerate(node_features):
      feature_info.append((name, 'Atom/Node', i))
  for i, name in enumerate(edge_features):
      feature_info.append((name, 'Bond/Edge', i))
  for i, name in enumerate(global_features):
      feature_info.append((name, 'Global', i))

  return feature_info

def calculate_mae(model, loader, device):
    model.eval()
    all_preds = []
    all_targets = []
    with torch.no_grad():
        for batch in loader:
            batch = batch.to(device)
            preds = model(batch)
            all_preds.append(preds.cpu())
            all_targets.append(batch.y.cpu())

    all_preds = torch.cat(all_preds).squeeze()
    all_targets = torch.cat(all_targets).squeeze()

    mae = torch.abs(all_preds - all_targets).mean().item()
    return mae


_, test_graphs = train_test_split(scaled_graph_list, test_size=0.1, random_state=42)
test_loader = DataLoader(test_graphs, batch_size=48)

model_to_ablate_name = "SDGNN"
model_class = SDGNN
model_weights_path = f"/content/best_{model_to_ablate_name}.pt"

print(f"Loading and instantiating best trained model: {model_to_ablate_name}...")

k_for_params = SUBSET_K
params = HYPERPARAMS[model_to_ablate_name][k_for_params]

sample_data = test_graphs[0]
model_args = {
    'node_in_dim': sample_data.num_node_features,
    'edge_in_dim': sample_data.num_edge_features,
    'global_in_dim': sample_data.u.shape[1],
    'hidden_dim': params['hd']
}

model = model_class(**model_args).to(device)

try:
    model.load_state_dict(torch.load(model_weights_path, map_location=device))
    print("Model weights loaded successfully.")
except FileNotFoundError:
    print(f"ERROR: Weight file not found at {model_weights_path}. Ablation study will run on an untrained model!")
except Exception as e:
    print(f"An error occurred while loading weights: {e}")


formal_charge_categories = formal_charge_encoder.categories_[0]
hybridization_categories = [Chem.rdchem.HybridizationType.values[int(i)] for i in hybridization_encoder.categories_[0]]
feature_info_auto = generate_feature_list(formal_charge_categories, hybridization_categories)

print(f"Automatically generated {len(feature_info_auto)} features to be tested.")

print("\nStarting feature ablation study...")
baseline_mae = calculate_mae(model, test_loader, device)
print(f"Baseline MAE on test set: {baseline_mae:.4f} ppm")

ablation_results = []

for name, feature_type, feature_idx in tqdm(feature_info_auto, desc="Ablating Features"):
    perturbed_test_set = deepcopy(test_graphs)

    for data in perturbed_test_set:
        if feature_type == "Atom/Node" and data.x is not None and data.x.numel() > 0:
            num_nodes = data.x.shape[0]
            data.x[:, feature_idx] = torch.randn(num_nodes)
        elif feature_type == "Bond/Edge" and data.edge_attr is not None and data.edge_attr.numel() > 0:
            num_edges = data.edge_attr.shape[0]
            data.edge_attr[:, feature_idx] = torch.randn(num_edges)
        elif feature_type == "Global" and data.u is not None and data.u.numel() > 0:
            data.u[:, feature_idx] = torch.randn(1)

    perturbed_loader = DataLoader(perturbed_test_set, batch_size=64)
    perturbed_mae = calculate_mae(model, perturbed_loader, device)
    delta_mae = perturbed_mae - baseline_mae

    ablation_results.append({
        'Feature': name,
        'Type': feature_type,
        'Delta_MAE': max(delta_mae, 1e-4)
    })

ablation_df = pd.DataFrame(ablation_results)

def aggregate_one_hot(df, prefix, new_name):
    group = df[df['Feature'].str.startswith(prefix)]
    if not group.empty:
        max_row = group.loc[group['Delta_MAE'].idxmax()]
        max_row['Feature'] = new_name
        return max_row.to_frame().T
    return pd.DataFrame()

aggregated_rows = [
    aggregate_one_hot(ablation_df, 'Formal Charge', 'Formal Charge (One-Hot)'),
    aggregate_one_hot(ablation_df, 'Hyb', 'Hybridization (One-Hot)')
]

plot_df = ablation_df[
    ~ablation_df['Feature'].str.startswith('Formal Charge') &
    ~ablation_df['Feature'].str.startswith('Hyb')
]
plot_df = pd.concat([plot_df] + aggregated_rows, ignore_index=True)

top_n = 25
plot_df = plot_df.sort_values('Delta_MAE', ascending=False).head(top_n)
plot_df = plot_df.sort_values('Delta_MAE', ascending=True)

color_map = {
    'Atom/Node': '#08306b',
    'Bond/Edge': '#fd8d3c',
    'Global': '#006d75'
}
bar_colors = plot_df['Type'].map(color_map)

plt.style.use('seaborn-v0_8-whitegrid')
fig, ax = plt.subplots(figsize=(10, 14))
bars = ax.barh(plot_df['Feature'], plot_df['Delta_MAE'], color=bar_colors)

ax.set_xscale('log')
ax.set_xlabel('ΔMAE, Performance Decrease (ppm, log scale)', fontsize=14)
ax.tick_params(axis='y', labelsize=13)
ax.tick_params(axis='x', labelsize=11)
ax.set_title(f'', fontsize=16, pad=30)

for bar in bars:
    width = bar.get_width()
    ax.text(width * 1.1, bar.get_y() + bar.get_height()/2, f'{width:.2f}',
            va='center', ha='left', fontsize=12)

from matplotlib.patches import Patch
legend_elements = [Patch(facecolor=color_map['Atom/Node'], label='Atom/Node'),
                   Patch(facecolor=color_map['Bond/Edge'], label='Bond/Edge'),
                   Patch(facecolor=color_map['Global'], label='Global')]
ax.legend(handles=legend_elements, loc='upper center', bbox_to_anchor=(0.5, 1.05),
          ncol=3, frameon=False, fontsize=12)

ax.spines['top'].set_visible(False); ax.spines['right'].set_visible(False)
ax.spines['left'].set_visible(False); ax.tick_params(axis='y', length=0)
ax.set_xlim(right=plot_df['Delta_MAE'].max() * 5)
plt.tight_layout()
plt.show()
