# Supplementary material for: A light-weight Graph Neural Network for the prediction of 31P Nuclear Magnetic Resonance signals
Source: J Cheminform. 2026 Mar 17;18:49. doi: 10.1186/s13321-026-01178-6 (PMC13112750; doi:10.1186/s13321-026-01178-6)
Supplement: Supplementary file 3 — Supplementary material 3. [file 13321_2026_1178_MOESM3_ESM.ipynb]

# %% [code]
!pip install rdkit torch_geometric torch --quiet

# %% [code]
#!pip install rdkit torch_geometric torch --quiet
import torch
import pandas as pd
from rdkit import Chem
import numpy as np

import networkx as nx
import matplotlib.pyplot as plt
import matplotlib.colors as mcolors
from rdkit import Chem
from rdkit.Chem import AllChem
from matplotlib.lines import Line2D
from sklearn.model_selection import train_test_split
from sklearn.preprocessing import StandardScaler, OneHotEncoder
from sklearn.metrics import mean_absolute_error
import pandas as pd
import numpy as np
import torch.nn as nn
from rdkit.Chem import rdmolops

from sklearn.preprocessing import OneHotEncoder
import torch.optim as optim
from sklearn.model_selection import KFold, train_test_split
from sklearn.preprocessing import StandardScaler
from torch_geometric.nn import NNConv, Set2Set
from torch_geometric.explain import Explainer, ModelConfig, GNNExplainer as GNNExplainerAlgorithm
from IPython.display import display, SVG, Image
import matplotlib.cm as cm
import matplotlib.colors as colors
import networkx as nx
import matplotlib.colors as mcolors
from matplotlib.lines import Line2D

from torch_geometric.loader import DataLoader as GeoDataLoader

device = torch.device("cuda" if torch.cuda.is_available() else "cpu")

class NMRMPNNGlobal(nn.Module):
    def __init__(self,
                 node_in_feats: int,
                 edge_in_feats: int,
                 global_in_feats: int,
                 node_feats: int = 64,
                 num_step_message_passing: int = 3,
                 num_step_set2set: int = 3,
                 num_layer_set2set: int = 1,
                 hidden_feats: int = 512,
                 prob_dropout: float = 0.1):
        super().__init__()
        self.project_node = nn.Sequential(nn.Linear(node_in_feats, node_feats))
        edge_net = nn.Sequential(nn.Linear(edge_in_feats, node_feats * node_feats))
        self.gnn = NNConv(node_feats, node_feats, edge_net, aggr='add')
        self.gru = nn.GRU(node_feats, node_feats)
        self.num_mp = num_step_message_passing

        self.node_aggr_dim = node_feats * (1 + num_step_message_passing)
        self.readout = Set2Set(self.node_aggr_dim,
                               processing_steps=num_step_set2set,
                               num_layers=num_layer_set2set)

        readout_dim = 2 * self.node_aggr_dim + global_in_feats
        self.predict = nn.Sequential(
            nn.Linear(readout_dim, hidden_feats), nn.PReLU(), nn.Dropout(prob_dropout),
            nn.Linear(hidden_feats, hidden_feats), nn.PReLU(), nn.Dropout(prob_dropout),
            nn.Linear(hidden_feats, 1)
        )

    def forward(self, x, edge_index, edge_attr, u, batch, **kwargs):
        x_proj = self.project_node(x)
        node_states = [x_proj]
        h = x_proj.unsqueeze(0)

        for _ in range(self.num_mp):
            m = self.gnn(x_proj, edge_index, edge_attr).unsqueeze(0)
            _, h = self.gru(m, h)
            x_proj = h.squeeze(0)
            node_states.append(x_proj)

        node_aggr = torch.cat(node_states, dim=1)
        graph_emb = self.readout(node_aggr, batch)
        combined_emb = torch.cat([graph_emb, u], dim=-1)
        out = self.predict(combined_emb).squeeze(-1)
        return out


full_graph_list = torch.load("/content/preprocessed_graphs_with_smiles.pt", weights_only=False) # ensure that you have the correct file path!
print(f"Loaded enriched raw data. Number of graphs: {len(full_graph_list)}")


graph_list = [data for data in full_graph_list if hasattr(data, 'smiles')]

for i, data in enumerate(graph_list):
    data.molecule_id = i

#Scaling and data splitting:
train_val_graphs, test_graphs = train_test_split(graph_list, test_size=0.10, random_state=42)
train_graphs, val_graphs = train_test_split(train_val_graphs, test_size=0.1111, random_state=42)
print(f"\nData split: {len(train_graphs)} Train, {len(val_graphs)} Val, {len(test_graphs)} Test.")

node_scaler, edge_scaler, global_scaler = StandardScaler(), StandardScaler(), StandardScaler()
node_scaler.fit(torch.cat([g.x for g in train_graphs], dim=0).cpu().numpy())
edge_scaler.fit(torch.cat([g.edge_attr for g in train_graphs], dim=0).cpu().numpy())
global_scaler.fit(torch.cat([g.u for g in train_graphs], dim=0).cpu().numpy())
print("\nScaler trained on trainings data.")
for dataset in [train_graphs, val_graphs, test_graphs]:
    for data in dataset:
        data.x = torch.from_numpy(node_scaler.transform(data.x.cpu().numpy())).float()
        data.edge_attr = torch.from_numpy(edge_scaler.transform(data.edge_attr.cpu().numpy())).float()
        data.u = torch.from_numpy(global_scaler.transform(data.u.cpu().numpy())).float()
print("Scaling applied to all graphs.")

print("\n Prediction for complete testset")


node_in_feats = train_graphs[0].num_node_features
edge_in_feats = train_graphs[0].num_edge_features
global_in_feats = train_graphs[0].u.shape[1]


HIDDEN_DIM = 256
MP_ROUNDS=3
BATCH_SIZE=16
trained_model = NMRMPNNGlobal(
node_in_feats=node_in_feats,
edge_in_feats=edge_in_feats,
global_in_feats=global_in_feats,
node_feats=HIDDEN_DIM,
num_step_message_passing=MP_ROUNDS
)

ckpt_path = "/content/10k_MPNR_model.pth" # ensure that you have the correct file path!
state = torch.load(ckpt_path, map_location=torch.device("cpu"), weights_only=False)
trained_model.load_state_dict(state)
trained_model.to(device)
trained_model.eval()

model_config = ModelConfig(
    mode='regression',
    task_level='graph',
    return_type='raw'
)

explainer = Explainer(
    model=trained_model,
    algorithm=GNNExplainerAlgorithm(epochs=200, lr=0.01),
    explanation_type='model',
    node_mask_type='attributes',  # Importance for Node Features
    edge_mask_type='object',      # Importance for Edges
    model_config=model_config
)

test_loader = GeoDataLoader(test_graphs, batch_size=BATCH_SIZE, shuffle=False)
predictions, targets, original_indices = [], [], []

trained_model.eval()
with torch.inference_mode():
    for batch in test_loader:
        batch = batch.to(device)
        out = trained_model(x=batch.x, edge_index=batch.edge_index, edge_attr=batch.edge_attr, u=batch.u, batch=batch.batch)
        predictions.extend(out.detach().cpu().tolist())
        targets.extend(batch.y.detach().cpu().tolist())
        original_indices.extend(batch.molecule_id.detach().cpu().tolist())

results_df = pd.DataFrame({'molecule_id': original_indices, 'prediction': predictions, 'target': targets})
results_df['abs_error'] = (results_df['prediction'] - results_df['target']).abs()
mae_on_test = results_df['abs_error'].mean()

top_best = results_df.nsmallest(20, 'abs_error')
top_worst = results_df.nlargest(20, 'abs_error')
print("\nBest Predictions:\n", top_best)
print("\nWorst Predictions:\n", top_worst)


hybridizations = [Chem.rdchem.HybridizationType.UNSPECIFIED, Chem.rdchem.HybridizationType.S, Chem.rdchem.HybridizationType.SP, Chem.rdchem.HybridizationType.SP2, Chem.rdchem.HybridizationType.SP3, Chem.rdchem.HybridizationType.SP3D, Chem.rdchem.HybridizationType.SP3D2, Chem.rdchem.HybridizationType.OTHER]
hybridization_values = np.array([int(hyb) for hyb in hybridizations]).reshape(-1, 1)
hybridization_encoder = OneHotEncoder(sparse_output=False, handle_unknown='ignore').fit(hybridization_values)
atom_list = ['P', 'Al', 'As', 'Au', 'B', 'Br', 'C', 'Cl', 'Cs', 'F', 'Fe', 'Ge', 'H', 'Hg', 'I', 'K', 'Li', 'Mo', 'N', 'Na', 'Nb', 'Ni', 'O', 'Pb', 'Pd', 'Pt', 'S', 'Sb', 'Se', 'Si', 'Sn', 'Ta', 'Te', 'V', 'W']
atom_encoder = OneHotEncoder(categories=[atom_list], sparse_output=False, handle_unknown='ignore').fit(np.array(atom_list).reshape(-1, 1))
all_formal_charges = [-2, -1, 0, 1, 3]
formal_charge_encoder = OneHotEncoder(sparse_output=False, handle_unknown='ignore').fit(np.array(all_formal_charges).reshape(-1, 1))


def get_feature_names():
    feature_names = ['AtomicNum', 'Degree', 'AtomicRadius', 'AtomicVolume']
    feature_names.extend([f"FormalCharge_{int(c)}" for c in formal_charge_encoder.categories_[0]])
    feature_names.extend([
        'CovalentRadius', 'VDWRadius', 'DipolePolarizability', 'ElectronAffinity',
        'Electrophilicity', 'ENPauling', 'Electrons', 'Neutrons', 'ChiralTag',
        'IsInRing', 'IsAromatic'
    ])
    hyb_cats = [str(Chem.rdchem.HybridizationType.values[int(v)]).split('.')[-1]
                for v in hybridization_encoder.categories_[0]]
    feature_names.extend([f"Hyb_{c}" for c in hyb_cats])
    feature_names.extend([
        'Mass', 'ExplicitValence', 'TotalValence', 'RingSize', 'GasteigerCharge',
        'NumAtomRings', 'IsPhosphorus', 'AromaticBondCount', 'BondOrderSum',
        'HeavyNeighborCount', 'NonCarbonNeighborCount', 'ChargeDiff'
    ])
    return feature_names

feature_names = get_feature_names()
print(f"\nSucussful generation of {len(feature_names)} feature names.")


# %% [code]
def visualize_explanation(graph_to_explain, pred, target, status):
    """
    Generation a visual explaination including a P atom highlight.
    """
    print(f"\n--- Visualizing '{status}' for SMILES: {graph_to_explain.smiles} ---")

    try:
        graph = graph_to_explain.to(device)
        if getattr(graph, "batch", None) is None:
            graph.batch = torch.zeros(graph.num_nodes, dtype=torch.long, device=device)

        mol = Chem.MolFromSmiles(graph.smiles)
        mol = Chem.AddHs(mol)
        atom_symbols = [atom.GetSymbol() for atom in mol.GetAtoms()]
        p_atom_idx = -1
        for i, symbol in enumerate(atom_symbols):
            if symbol == 'P':
                p_atom_idx = i
                break
        if p_atom_idx == -1: p_atom_idx = 0

        # Fetching explanation
        u_tensor = graph.u.unsqueeze(0) if graph.u.dim() == 1 else graph.u
        explanation = explainer(x=graph.x, edge_index=graph.edge_index, edge_attr=graph.edge_attr, u=u_tensor, batch=graph.batch)

        # Prepare plot data
        charges_computed = False
        try:
            AllChem.ComputeGasteigerCharges(mol)
            gasteiger_charges = [float(atom.GetProp('_GasteigerCharge')) for atom in mol.GetAtoms()]
            if not all(np.isfinite(gasteiger_charges)): raise ValueError("Non-finite charges")
            charges_computed = True
        except Exception:
            pass

        node_total_importance = explanation.node_mask.sum(dim=1).detach().cpu().numpy()
        node_norm = (node_total_importance - node_total_importance.min()) / (node_total_importance.max() - node_total_importance.min() + 1e-8)
        edge_importance = explanation.edge_mask.detach().cpu().numpy()
        edge_norm = (edge_importance - edge_importance.min()) / (edge_importance.max() - edge_importance.min() + 1e-8)

        # Plotting:
        G = nx.Graph()
        for atom in mol.GetAtoms(): G.add_node(atom.GetIdx())
        for bond in mol.GetBonds(): G.add_edge(bond.GetBeginAtomIdx(), bond.GetEndAtomIdx())

        AllChem.Compute2DCoords(mol)
        pos = {i: (mol.GetConformer().GetPositions()[i, 0], mol.GetConformer().GetPositions()[i, 1]) for i in range(mol.GetNumAtoms())}
        fig, ax = plt.subplots(figsize=(12, 9), dpi=150)

        edge_map = {tuple(sorted(edge)): imp for edge, imp in zip(graph.edge_index.t().tolist(), edge_norm)}
        for bond in mol.GetBonds():
            u, v = bond.GetBeginAtomIdx(), bond.GetEndAtomIdx()
            nx.draw_networkx_edges(G, pos, edgelist=[(u, v)], width=0.8 + 5.0 * edge_map.get(tuple(sorted((u, v))), 0.0), alpha=0.3 + 0.7 * edge_map.get(tuple(sorted((u, v))), 0.0), edge_color='dimgray', style='solid', ax=ax)

        node_sizes = [200 + 1600 * imp if atom_symbols[i] != 'H' else 60 for i, imp in enumerate(node_norm)]

        if charges_computed:
            charge_cmap = plt.get_cmap('coolwarm')
            min_charge, max_charge = min(gasteiger_charges), max(gasteiger_charges)
            if abs(min_charge - max_charge) < 1e-6: min_charge -= 1e-6; max_charge += 1e-6
            charge_norm = mcolors.TwoSlopeNorm(vmin=min_charge, vcenter=0, vmax=max_charge) if min_charge < 0 < max_charge else mcolors.Normalize(vmin=min_charge, vmax=max_charge)
            node_colors = [charge_cmap(charge_norm(charge)) for charge in gasteiger_charges]
        else:
            node_colors = [ATOM_COLOR_MAP.get(symbol, DEFAULT_ATOM_COLOR) for symbol in atom_symbols]

        nx.draw_networkx_nodes(G, pos, node_size=node_sizes, node_color=node_colors, edgecolors='black', linewidths=0.5, ax=ax)

        nx.draw_networkx_nodes(G, pos, nodelist=[p_atom_idx],
                               node_size=node_sizes[p_atom_idx] * 1.1,
                               node_color=node_colors if isinstance(node_colors, str) else [node_colors[p_atom_idx]],
                               edgecolors='red', linewidths=3.5, ax=ax)

        labels = {i: symbol for i, symbol in enumerate(atom_symbols) if symbol != 'H'}
        nx.draw_networkx_labels(G, pos, labels=labels, font_size=12, font_color='black', font_weight='bold', ax=ax)

        # Legend
        legend_label = 'Atom (size = importance, color = charge)' if charges_computed else 'Atom (size = importance, color = type)'
        legend_elements = [Line2D([0], [0], marker='o', color='w', label=legend_label, markerfacecolor='gray', markersize=13),
                           Line2D([0], [0], marker='o', color='w', label='Focus Atom (P)', markerfacecolor='gray', markeredgecolor='red', markeredgewidth=3, markersize=13),
                           Line2D([0], [0], color='dimgray', lw=3, label='Bond (thickness = importance)')]
        ax.legend(handles=legend_elements, loc='best', fontsize=12, title='Legend', title_fontsize=13)

        if charges_computed:
            sm = plt.cm.ScalarMappable(cmap=charge_cmap, norm=charge_norm)
            cbar = plt.colorbar(sm, ax=ax, shrink=0.8, pad=0.02, aspect=30)
            cbar.set_label('Gasteiger Partial Charge (e)', weight='bold', fontsize=12)

        # Title
        title_color = 'darkgreen' if abs(pred - target) < 10 else 'darkred'
        title = (f"Visual Explanation: {status}\n" f"δ_pred = {pred:.2f} ppm  |  δ_exp = {target:.2f} ppm  |  Δ = {abs(pred - target):.2f} ppm")
        ax.set_title(title, fontsize=18, weight='bold', pad=20, color=title_color)

        plt.tight_layout()
        plt.axis('off')
        plt.show()

    except Exception as e:
        print(f"ERROR {graph_to_explain.smiles}.")
        import traceback
        traceback.print_exc()


def analyze_and_store_explanations(molecules_df, status_prefix, test_graphs_dict):
    """
    Analyzes molecules and extracts atom/bond importantities with P-atom distance
    """
    atom_details_list = []
    bond_details_list = []

    for i, row in molecules_df.reset_index(drop=True).iterrows():
        molecule_id = int(row['molecule_id'])
        graph = test_graphs_dict.get(molecule_id)
        status = f"{status_prefix} #{i+1}"

        if not (graph and hasattr(graph, 'smiles')):
            continue

        print(f" '{status}' for smiles: {graph.smiles} ---")

        # Erklärung des modells
        graph = graph.to(device)
        if getattr(graph, "batch", None) is None:
            graph.batch = torch.zeros(graph.num_nodes, dtype=torch.long, device=device)
        u_tensor = graph.u.unsqueeze(0) if graph.u.dim() == 1 else graph.u
        explanation = explainer(x=graph.x, edge_index=graph.edge_index, edge_attr=graph.edge_attr, u=u_tensor, batch=graph.batch)

        mol = Chem.MolFromSmiles(graph.smiles)
        mol = Chem.AddHs(mol)

        p_atom_idx = -1
        for atom in mol.GetAtoms():
            if atom.GetSymbol() == 'P':
                p_atom_idx = atom.GetIdx()
                break
        if p_atom_idx == -1: p_atom_idx = 0 # Fallback

        dist_matrix = rdmolops.GetDistanceMatrix(mol)
        distances_to_p = dist_matrix[p_atom_idx]

        node_importances = explanation.node_mask.sum(dim=1).detach().cpu().numpy()
        for atom in mol.GetAtoms():
            atom_idx = atom.GetIdx()
            atom_details_list.append({
                'status': status,
                'smiles': graph.smiles,
                'atom_index': atom_idx,
                'atom_symbol': atom.GetSymbol(),
                'node_importance': node_importances[atom_idx],
                'distance_to_p_atom': distances_to_p[atom_idx]
            })

        edge_importances = explanation.edge_mask.detach().cpu().numpy()
        edge_map = {tuple(sorted(edge)): imp for edge, imp in zip(graph.edge_index.t().tolist(), edge_importances)}
        for bond in mol.GetBonds():
            begin_idx, end_idx = bond.GetBeginAtomIdx(), bond.GetEndAtomIdx()
            bond_importance = edge_map.get(tuple(sorted((begin_idx, end_idx))), 0.0)
            bond_dist_to_p = min(distances_to_p[begin_idx], distances_to_p[end_idx])
            bond_details_list.append({
                'status': status,
                'smiles': graph.smiles,
                'bond_index': bond.GetIdx(),
                'bond_type': str(bond.GetBondType()),
                'atom_indices': f"({begin_idx}-{end_idx})",
                'edge_importance': bond_importance,
                'distance_to_p_atom': bond_dist_to_p
            })

    return atom_details_list, bond_details_list


top_best = results_df.nsmallest(20, 'abs_error')
top_worst = results_df.nlargest(20, 'abs_error')
test_graphs_dict = {int(g.molecule_id): g for g in test_graphs}

worst_atoms, worst_bonds = analyze_and_store_explanations(top_worst, "Worst", test_graphs_dict)
best_atoms, best_bonds = analyze_and_store_explanations(top_best, "Best", test_graphs_dict)

all_atom_details = worst_atoms + best_atoms
all_bond_details = worst_bonds + best_bonds

if all_atom_details and all_bond_details:
    atom_df = pd.DataFrame(all_atom_details)
    bond_df = pd.DataFrame(all_bond_details)

    atom_df_sorted = atom_df.sort_values(by=['status', 'distance_to_p_atom', 'atom_index'])
    bond_df_sorted = bond_df.sort_values(by=['status', 'distance_to_p_atom', 'bond_index'])

    # Save as .csv
    atom_csv_path = "atom_importance_details.csv"
    bond_csv_path = "bond_importance_details.csv"

    atom_df_sorted.to_csv(atom_csv_path, index=False)
    bond_df_sorted.to_csv(bond_csv_path, index=False)

    print(f"\nAnalysis completed.")
    print(f"Atom details successfully saved in: {atom_csv_path}")
    print(f"Bond details successfully saved in: {bond_csv_path}")
else:
    print("\nNo data available to save. Analysis may have been skipped.")


# %% [code]
import networkx as nx
import numpy as np
import matplotlib.pyplot as plt
import matplotlib.colors as mcolors
from rdkit import Chem
from rdkit.Chem import AllChem
from matplotlib.lines import Line2D

ATOM_COLOR_MAP = {
    'C': 'gray', 'N': 'blue', 'O': 'red', 'P': 'orange', 'S': 'gold',
    'F': 'cyan', 'Cl': 'lime', 'Br': 'brown', 'I': 'darkviolet',
    'H': 'lightgray',
}
DEFAULT_ATOM_COLOR = 'pink'

for i, row in top_best.reset_index(drop=True).iterrows():
    molecule_id = int(row['molecule_id'])
    graph_for_vis = test_graphs_dict.get(molecule_id)

    if graph_for_vis:
        if hasattr(graph_for_vis, 'smiles'):

            visualize_explanation(
                graph_to_explain=graph_for_vis,
                pred=row['prediction'],
                target=row['target'],
                status=f"Worst Prediction #{i+1}"
            )
        else:
            print(f"No SMILES.")
