# Supplementary material for: A light-weight Graph Neural Network for the prediction of 31P Nuclear Magnetic Resonance signals
Source: J Cheminform. 2026 Mar 17;18:49. doi: 10.1186/s13321-026-01178-6 (PMC13112750; doi:10.1186/s13321-026-01178-6)
Supplement: Supplementary file 5 — Supplementary material 5. [file 13321_2026_1178_MOESM5_ESM.csv]

num "sf" "shift" "LM" "MW" "C" "N" "P" "O" "cansmi" "envlab"
1 "Lan1-CMP1" "BrCl2PS" -11.5 "CDCl3" 213.848761 0 0 1 0 "ClP(=S)(Br)Cl" "Br1Cl1Cl1S2"
2 "Lan1-CMP4" "Br2ClPS" -59.5 "CDCl3" 258.299761 0 0 1 0 "ClP(=S)(Br)Br" "Br1Br1Cl1S2"
3 "Lan1-CMP13" "Br3PS" -111.5 "CDCl3" 302.750761 0 0 1 0 "BrP(=S)(Br)Br" "Br1Br1Br1S2"
4 "Lan1-CMP25" "Cl3PS" 22.3 "CDCl3" 169.397761 0 0 1 0 "ClP(=S)(Cl)Cl" "Cl1Cl1Cl1S2"
5 "Lan1-CMP32" "CCl4FOP" 24.3 "CCl4" 219.7942642 1 0 1 1 "ClP(=O)(C(Cl)(Cl)F)Cl" "C1Cl1Cl1O2"
6 "Lan1-CMP39" "CH3Cl2OP" 181.5 "CDCl3" 132.913681 1 0 1 1 "CP(=O)(Cl)Cl" "C1Cl1Cl1O2"
7 "Lan1-CMP40" "CH3Cl2OP" 44.1 "CDCl3" 132.913681 1 0 1 1 "CP(=O)(Cl)Cl" "C1Cl1Cl1O2"
8 "Lan1-CMP43" "CH6F3N4O3PS" -10.17 "D2O" 242.1173106 1 4 1 3 "NNP(=NN)OS(=O)(=O)C(F)(F)F" "H1N1N2O1"
9 "Lan1-CMP46" "C2H2Cl5OP" 178.6 "CDCl3" 250.275441 2 0 1 1 "ClC(CP(=O)(Cl)Cl)(Cl)Cl" "C1Cl1Cl1O2"
10 "Lan1-CMP47" "C2H3Cl2OP" 31.9 NA 144.924381 2 0 1 1 "C=CP(=O)(Cl)Cl" "C1Cl1Cl1O2"
11 "Lan1-CMP48" "C2H3F2OP" 10.7 NA 112.0151874 2 0 1 1 "C=CP(=O)(F)F" "C1F1F1O2"
12 "Lan1-CMP49" "C2H3F2PS" 78.2 NA 128.0807874 2 0 1 0 "C=CP(=S)(F)F" "C1F1F1S2"
13 "Lan1-CMP51" "C2H4ClPS2" 169.4 "toluene-d8" 158.609921 2 0 1 0 "ClP1SCCS1" "Cl1S1S1"
14 "Lan1-CMP53" "C2H4Na3O6PS" 14.74 "D2O" 256.057631 2 0 1 6 "[Na]OS(=O)(=O)CCP(=O)(O[Na])O[Na]" "C1O1O1O2"
15 "Lan1-CMP54" "C2H5Cl2OP" 177.9 "CDCl3" 146.940261 2 0 1 1 "CCP(=O)(Cl)Cl" "C1Cl1Cl1O2"
16 "Lan1-CMP55" "C2H5Cl2OP" 54.4 "CDCl3" 146.940261 2 0 1 1 "CCP(=O)(Cl)Cl" "C1Cl1Cl1O2"
17 "Lan1-CMP57" "C2H7O2P" -57.3 "D2O" 94.049541 2 0 1 2 "[2H]OCPCO[2H]" "C1C1H1"
18 "Lan1-CMP58" "C2H5Na2O5PS" 23.08 "D2O" 218.076401 2 0 1 5 "[Na]OP(=O)CCS(=O)(=O)O[Na]" "C1H1O1O2"
19 "Lan1-CMP59" "C2H5O3P" 20.2 "CDCl3" 108.033061 2 0 1 3 "C=CP(=O)(O)O" "C1O1O1O2"
20 "Lan1-CMP60" "C2H5O3P" 10.1 "dioxane" 108.033061 2 0 1 3 "O=P1OCCO1" "H1O1O1O2"
21 "Lan1-CMP61" "C2H5O5P" 7.2 "DMSO" 140.031861 2 0 1 5 "CC(=O)OP(=O)(O)O" "O1O1O1O2"
22 "Lan1-CMP62" "C2H6ClO2P" 42.8 "CDCl3" 128.494601 2 0 1 2 "COP(=O)(Cl)C" "C1Cl1O1O2"
23 "Lan1-CMP63" "C2H6ClO2P" 42.9 "CDCl3" 128.494601 2 0 1 2 "COP(=O)(Cl)C" "C1Cl1O1O2"
24 "Lan1-CMP64" "C2H6ClO3P" 6.34 "CDCl3" 144.494001 2 0 1 3 "COP(=O)(OC)Cl" "Cl1O1O1O2"
25 "Lan1-CMP66" "C2H7O4P" 41.3 "D2O" 126.048341 2 0 1 4 "[2H]OP(=O)(CO)CO" "C1C1O1O2"
26 "Lan1-CMP68" "C2H7O2PS" 75 "CDCl3" 126.114541 2 0 1 2 "COP(=S)OC" "H1O1O1S2"
27 "Lan1-CMP69" "C2H7O2PS" 74.8 NA 126.114541 2 0 1 2 "COP(=S)OC" "H1O1O1S2"
28 "Lan1-CMP70" "C2H7O3P" 34.3 "D2O" 110.048941 2 0 1 3 "OP(C(O)C)O" "C1O1O1"
29 "Lan1-CMP71" "C2H7O3P" 37 "D2O" 110.048941 2 0 1 3 "OCP(=O)CO" "C1C1H1O2"
30 "Lan1-CMP72" "C2H7O3P" 34.6 "CDCl3" 110.048941 2 0 1 3 "COP(=O)(O)C" "C1O1O1O2"
31 "Lan1-CMP74" "C2H7O4P++" 5.8 "dioxane" 126.048341 2 0 1 4 "O[P@@H]1=[O+][OH+]CCO1" "H1O1O1O2"
32 "Lan1-CMP75" "C2H8NO2P" 21.4 "D2O" 109.064181 2 1 1 2 "CC(P(=O)O)N" "C1H1O1O2"
33 "Lan1-CMP76" "C2H8NO2PS" 76.24 "CDCl3" 141.129181 2 1 1 2 "COP(=S)(OC)N" "N1O1O1S2"
34 "Lan1-CMP77" "C2H8NOPS2" 37.4 "CDCl3" 157.194781 2 1 1 1 "COP(=S)(SC)N" "N1O1S1S2"
35 "Lan1-CMP78" "C2H8NO3P" 6.62 "D2O" 125.063581 2 1 1 3 "CNCP(=O)(O)O" "C1O1O1O2"
36 "Lan1-CMP81" "C3H6Cl2NOP" 179.6 "CDCl3" 173.965601 3 1 1 1 "N=CCCP(=O)(Cl)Cl" "C1Cl1Cl1O2"
37 "Lan1-CMP83" "C3H5Cl2O3P" 19.9 NA 190.949761 3 0 1 3 "ClCC1COP(=O)(O1)Cl" "Cl1O1O1O2"
38 "Lan1-CMP84" "C3H5Na2O4P" 27.57 "D2O" 182.022701 3 0 1 4 "[Na]OC(=O)CCP(=O)O[Na]" "C1H1O1O2"
39 "Lan1-CMP85" "C3H5NO3P-" 0.904 "CD3OD" 134.050461 3 1 1 3 "C#CC[N-]P(=O)(O)O" "N1O1O1O2"
40 "Lan1-CMP88" "C3H9O3P" -23.1 "D2O" 124.075521 3 0 1 3 "[2H]OCP(CO[2H])CO[2H]" "C1C1C1"
41 "Lan1-CMP89" "C3H9O3PS" 47.8 "D2O" 156.140521 3 0 1 3 "[2H]OCP(=S)(CO[2H])CO[2H]" "C1C1C1S2"
42 "Lan1-CMP90" "C3H9O3PS" 32.4 "CDCl3" 156.140521 3 0 1 3 "COP(=O)(SC([2H])([2H])[2H])OC" "O1O1O2S1"
43 "Lan1-CMP91" "C3H9O4P" 50.2 "D2O" 140.074921 3 0 1 4 "[2H]OCP(=O)(CO[2H])CO[2H]" "C1C1C1O2"
44 "Lan1-CMP92" "C3H7N3O3PS+" 8.12 "CDCl3" 196.144741 3 3 1 3 "OP(=O)(CN[n+]1ncsc1)O" "C1O1O1O2"
45 "Lan1-CMP93" "C3H7Cl2OP" 178.6 "CDCl3" 160.966841 3 0 1 1 "CCCP(=O)(Cl)Cl" "C1Cl1Cl1O2"
46 "Lan1-CMP94" "C3H7Cl2OP" 54.6 "CDCl3" 160.966841 3 0 1 1 "CCCP(=O)(Cl)Cl" "C1Cl1Cl1O2"
47 "Lan1-CMP96" "C3H7NO3PS-" 48.8 "CDCl3" 168.131341 3 1 1 3 "COP(=S)(NC(=O)C)[O-]" "N1O1O1S2"
48 "Lan1-CMP97" "C3H7N2O3PS--" 47.49 "D2O" 182.138041 3 2 1 3 "NC(=O)C(NP(=O)([S-])[O-])C" "N1O1O2S1"
49 "Lan1-CMP101" "C3H7O3P" 2.4 "CDCl3" 122.059641 3 0 1 3 "O=P1OCCCO1" "H1O1O1O2"
50 "Lan1-CMP102" "C3H9BBr2O2PS" 81.51 "CDCl3" 310.760121 3 0 1 2 "Br[B-]1(Br)O[P+](S1)(C)OCC" "C1O1O1S1"
51 "Lan1-CMP103" "C3H8ClO2P" 40.7 "CDCl3" 142.521181 3 0 1 2 "CCOP(=O)(Cl)C" "C1Cl1O1O2"
52 "Lan1-CMP104" "C3H8ClO2P" 39.5 "CDCl3" 142.521181 3 0 1 2 "CCOP(=O)(Cl)C" "C1Cl1O1O2"
53 "Lan1-CMP105" "C4H10ClO3P" 25.5 "D2O" 172.547161 4 0 1 3 "CP(=O)(CC(CCl)O)O" "C1C1O1O2"
54 "Lan1-CMP106" "C3H9O2PS" 100.1 "CDCl3" 140.141121 3 0 1 2 "COP(=S)(OC)C" "C1O1O1S2"
55 "Lan1-CMP107" "C3H9O3P" 34.3 "CDCl3" 124.075521 3 0 1 3 "COP(=O)(OC)C" "C1O1O1O2"
56 "Lan1-CMP108" "C3H9O3P" 34.1 "CDCl3" 124.075521 3 0 1 3 "COP(=O)(OC)C" "C1O1O1O2"
57 "Lan1-CMP109" "C3H9O3P" 39.76 "CDCl3" 124.075521 3 0 1 3 "OCP(CO)CO" "C1C1C1"
58 "Lan1-CMP111" "C3H9O3P" 33.9 NA 124.075521 3 0 1 3 "COP(=O)(OC)C" "C1O1O1O2"
59 "Lan1-CMP112" "C3H9O3P" 34.3 "D2O" 124.075521 3 0 1 3 "CCC(P(O)O)O" "C1O1O1"
60 "Lan1-CMP113" "C3H9O3P" 32.5 "CDCl3" 124.075521 3 0 1 3 "CCOP(=O)(O)C" "C1O1O1O2"
61 "Lan1-CMP114" "C3H9O3P" 32.1 "CDCl3" 124.075521 3 0 1 3 "COP(=O)(OC)C" "C1O1O1O2"
62 "Lan1-CMP115" "C3H9O3P" 34.11 "CDCl3" 124.075521 3 0 1 3 "CCOP(=O)(O)C" "C1O1O1O2"
63 "Lan1-CMP116" "C3H9O4P" 28.3 "CDCl3" 140.074921 3 0 1 4 "OCP(=O)(OC)OC" "C1O1O1O2"
64 "Lan1-CMP117" "C3H10NO2P" 20.5 "D2O" 123.090761 3 1 1 2 "CCC(P(=O)O)N" "C1H1O1O2"
65 "Lan1-CMP118" "C3H10NO3P" 14.6 "D2O" 139.090161 3 1 1 3 "CCC(P(=O)(O)O)N" "C1O1O1O2"
66 "Lan1-CMP122" "C3H13BNP" -215.5 "C6D6" 104.926781 3 1 1 0 "P[BH2-][N+](C)(C)C" "B1H1H1"
67 "Lan1-CMP123" "C4H4Na3O6P" 26.48 "D2O" 248.014031 4 0 1 6 "[Na]OC(=O)CC(P(=O)O[Na])C(=O)O[Na]" "C1H1O1O2"
68 "Lan1-CMP126" "C4H6F5P" -26.5 NA 180.056217 4 0 1 0 "CP(C(C(F)(F)F)(F)F)C" "C1C1C1"
69 "Lan1-CMP127" "C4H6NaO4P" 24.13 "D2O" 172.051571 4 0 1 4 "[Na]OP(=O)C1COC(=O)C1" "C1H1O1O2"
70 "Lan1-CMP129" "C4H8ClO2P" 168.2 "toluene" 154.531881 4 0 1 2 "C[C@@H]1OP(O[C@@H]1C)Cl" "Cl1O1O1"
71 "Lan1-CMP130" "C4H8ClO2P" 27.4 "CDCl3" 154.531881 4 0 1 2 "CCOP(=O)(C=C)Cl" "C1Cl1O1O2"
72 "Lan1-CMP131" "C4H8FO2P" 16 NA 138.0772842 4 0 1 2 "CCOP(=O)(C=C)F" "C1F1O1O2"
73 "Lan1-CMP132" "C4H8NO2PS2" 88.9 "CDCl3" 197.215581 4 1 1 2 "CC(=O)NP1(=S)OCCS1" "N1O1S1S2"
74 "Lan1-CMP133" "C4H8NO3PS" 41.3 "CDCl3" 181.149981 4 1 1 3 "CC(=O)NP1(=O)OCCS1" "N1O1O2S1"
75 "Lan1-CMP134" "C4H8N3O4PS--" 47.35 "D2O" 225.162781 4 3 1 4 "NC(=O)CC(C(=O)N)NP(=O)([S-])[O-]" "N1O1O2S1"
76 "Lan1-CMP135" "C4H8NaO3P" 24.93 "DMSO-d6" 158.068051 4 0 1 3 "C/C=C\C(P(=O)O[Na])O" "C1H1O1O2"
77 "Lan1-CMP137" "C4H8O2P-" 148.7 "CDCl3" 119.078881 4 0 1 2 "CC1O[P-]OC1C" "O1O1"
78 "Lan1-CMP138" "C4H8O2P-" 168.2 "CDCl3" 119.078881 4 0 1 2 "CC1O[P-]OC1C" "O1O1"
79 "Lan1-CMP139" "C4H9ClNOP" 37.4 NA 153.547121 4 1 1 1 "C=CP(=O)(N(C)C)Cl" "C1Cl1N1O2"
80 "Lan1-CMP140" "C4H9ClNPS" 84.03 NA 169.612721 4 1 1 0 "C=CP(=S)(N(C)C)Cl" "C1Cl1N1S2"
81 "Lan1-CMP141" "C4H9Cl2OP" 178.5 "CDCl3" 174.993421 4 0 1 1 "CCCCP(=O)(Cl)Cl" "C1Cl1Cl1O2"
82 "Lan1-CMP142" "C4H9FNOP" 25.4 NA 137.0925242 4 1 1 1 "C=CP(=O)(N(C)C)F" "C1F1N1O2"
83 "Lan1-CMP143" "C4H9O3PS2" -2.48 "CDCl3" 200.216221 4 0 1 3 "CSC(=S)P(=O)(OC)OC" "C1O1O1O2"
84 "Lan1-CMP144" "C4H9O4P" -0.95 "CDCl3" 152.085621 4 0 1 4 "COP(=O)(C(=O)C)OC" "C1O1O1O2"
85 "Lan1-CMP145" "C4H9O4P" -2.1 "CDCl3" 152.085621 4 0 1 4 "COP(=O)(OC=C)OC" "O1O1O1O2"
86 "Lan1-CMP147" "C4H11BBr2O3PS" 51.49 "CDCl3" 340.786101 4 0 1 3 "CCO[P+]1(OCC)O[B](S1)(Br)Br" "O1O1O1S1"
87 "Lan1-CMP148" "C4H10BrO3P" -8.65 "D2O" 216.998161 4 0 1 3 "CCOP(=O)(OCC)Br" "Br1O1O1O2"
88 "Lan1-CMP149" "C4H10ClO2P" 39.2 "CDCl3" 156.547761 4 0 1 2 "CC(OP(=O)(Cl)C)C" "C1Cl1O1O2"
89 "Lan1-CMP150" "C4H10ClO2P" 47.3 "CDCl3" 156.547761 4 0 1 2 "CCOP(=O)(CC)Cl" "C1Cl1O1O2"
90 "Lan1-CMP151" "C4H10ClO2P" 40.1 "CDCl3" 156.547761 4 0 1 2 "CC(OP(=O)(Cl)C)C" "C1Cl1O1O2"
91 "Lan1-CMP152" "C4H10ClO2P" 47.1 "CDCl3" 156.547761 4 0 1 2 "CCOP(=O)(CC)Cl" "C1Cl1O1O2"
92 "Lan1-CMP153" "C4H10ClO3P" 4.14 "CDCl3" 172.547161 4 0 1 3 "CCOP(=O)(OCC)Cl" "Cl1O1O1O2"
93 "Lan1-CMP154" "C4H10ClO4P" -0.7 "CDCl3" 188.546561 4 0 1 4 "COP(=O)(OC(Cl)C)OC" "O1O1O1O2"
94 "Lan1-CMP159" "C4H10NO3PS" 29.18 "CDCl3" 183.165861 4 1 1 3 "COP(=O)(NC(=O)C)SC" "N1O1O2S1"
95 "Lan1-CMP160" "C4H10NO4P" 29.45 "D2O" 167.100261 4 1 1 4 "NCP(=O)(CCC(=O)O)O" "C1C1O1O2"
96 "Lan1-CMP161" "C4H10NO4P" 29.45 "D2O" 167.100261 4 1 1 4 "NCP(=O)(CCC(=O)O)O" "C1C1O1O2"
97 "Lan1-CMP162" "C4H10NO5P" 4.58 "CDCl3" 183.099661 4 1 1 5 "CN(CP(=O)(O)O)CC(=O)O" "C1O1O1O2"
98 "Lan1-CMP163" "C4H10NO6P" 15.42 "D2O" 199.099061 4 1 1 6 "O=C(N(O)C)COCP(=O)(O)O" "C1O1O1O2"
99 "Lan1-CMP168" "C4H11O2P" 59 "CDCl3" 122.102701 4 0 1 2 "CCP(=O)(OC)C" "C1C1O1O2"
100 "Lan1-CMP169" "C4H11O2PS" 69.1 "CDCl3" 154.167701 4 0 1 2 "CCOP(=S)OCC" "H1O1O1S2"
101 "Lan1-CMP170" "C4H11O3P" 33.07 "CDCl3" 138.102101 4 0 1 3 "CC(OP(=O)(O)C)C" "C1O1O1O2"
102 "Lan1-CMP172" "C4H11O3P" 7.7 NA 138.102101 4 0 1 3 "CCOP(=O)OCC" "H1O1O1O2"
103 "Lan1-CMP173" "C4H11O3P" 32.8 "CDCl3" 138.102101 4 0 1 3 "CCCOP(=O)(O)C" "C1O1O1O2"
104 "Lan1-CMP174" "C4H11O3P" 33.8 "CDCl3" 138.102101 4 0 1 3 "CC(OP(=O)(O)C)C" "C1O1O1O2"
105 "Lan1-CMP175" "C4H11O3P" 38.57 "CD3COCD3" 138.102101 4 0 1 3 "CCP(=O)(OC)OC" "C1O1O1O2"
106 "Lan1-CMP176" "C4H11O3P" 34.8 "CDCl3" 138.102101 4 0 1 3 "CCP(=O)(OC)OC" "C1O1O1O2"
107 "Lan1-CMP177" "C4H11O3P" 33.35 "CDCl3" 138.102101 4 0 1 3 "CC(OP(=O)(O)C)C" "C1O1O1O2"
108 "Lan1-CMP178" "C4H11O3P" 37.17 "CDCl3" 138.102101 4 0 1 3 "CCOP(=O)(CC)O" "C1O1O1O2"
109 "Lan1-CMP179" "C4H11O3P" 32.63 "CDCl3" 138.102101 4 0 1 3 "CCCP(=O)(OC)O" "C1O1O1O2"
110 "Lan1-CMP180" "C4H11O3P" 39.22 "CDCl3" 138.102101 4 0 1 3 "COP(=O)(C(C)C)O" "C1O1O1O2"
111 "Lan1-CMP181" "C4H11O3P" 8.37 "D2O" 138.102101 4 0 1 3 "CCOP(=O)OCC" "H1O1O1O2"
112 "Lan1-CMP182" "C4H11O3PS" 101.3 "CDCl3" 170.167101 4 0 1 3 "COP(=S)(C(O)C)OC" "C1O1O1S2"
113 "Lan1-CMP183" "C4H11O4P" 31.8 "CDCl3" 154.101501 4 0 1 4 "COCCOP(=O)(O)C" "C1O1O1O2"
114 "Lan1-CMP184" "C4H11O4P" 29.7 "CD3Cl3" 154.101501 4 0 1 4 "OCCP(=O)(OC)OC" "C1O1O1O2"
115 "Lan1-CMP185" "C4H11O5P" 7.2 "CDCl3" 170.100901 4 0 1 5 "COCOP(=O)OCOC" "H1O1O1O2"
116 "Lan1-CMP186" "C4H12NO2P" 35 "CH3OD" 137.117341 4 1 1 2 "CCC(P(=O)(O)C)N" "C1C1O1O2"
117 "Lan1-CMP187" "C4H12NO3P" 19.63 "CDCl3" 153.116741 4 1 1 3 "CCOP(=O)(OCC)N" "N1O1O1O2"
118 "Lan1-CMP188" "C4H12NO3P" 21.2 "CDCl3" 153.116741 4 1 1 3 "NC(P(=O)(O)O)C(C)C" "C1O1O1O2"
119 "Lan1-CMP189" "C4H12NO3P" 14.07 "CDCl3" 153.116741 4 1 1 3 "COP(=O)(N(C)C)OC" "N1O1O1O2"
120 "Lan1-CMP192" "C4H12NO4P" 12.3 "CDCl3" 169.116141 4 1 1 4 "OCCCNCP(=O)(O)O" "C1O1O1O2"
121 "Lan1-CMP196" "C4H13O2PSi" 160.91 "D2O" 152.204081 4 0 1 2 "COPO[Si](C)(C)C" "H1O1O1"
122 "Lan1-CMP197" "C4H13O2PSSi" 58.07 "D2O" 184.269081 4 0 1 2 "COP(=S)O[Si](C)(C)C" "H1O1O1S2"
123 "Lan1-CMP199" "C4H14N3O4P" 23.3 "D2O" 199.145421 4 3 1 4 "CCC(P(=O)(O[NH4])O)NC(=O)N" "C1O1O1O2"
124 "Lan1-CMP201" "C5H2Cl3N2PS" 117 "C6H6" 259.480541 5 2 1 0 "ClP(c1c(Cl)nc2n1ccs2)Cl" "C1Cl1Cl1"
125 "Lan1-CMP204" "C5H5Na2O4PS" 14.02 "DMSO-d6" 238.109101 5 0 1 4 "[Na]OP(=O)(C(c1cccs1)O)O[Na]" "C1O1O1O2"
126 "Lan1-CMP205" "C5H6Cl2N3P" 179 "CDCl3" 210.001001 5 3 1 0 "ClP(/N=c/1\ncccn1C)Cl" "Cl1Cl1N1"
127 "Lan1-CMP206" "C5H6Cl2N3PS" 68.9 "CDCl3" 242.066001 5 3 1 0 "Cn1cccn/c/1=N\P(=S)(Cl)Cl" "Cl1Cl1N1S2"
128 "Lan1-CMP207" "C5H6Na3O6P" 25.58 "D2O" 262.040611 5 0 1 6 "[Na]OC(=O)CC(C(=O)O[Na])CP(=O)O[Na]" "C1H1O1O2"
129 "Lan1-CMP208" "C5H7BrClO3P" 5.89 NA 261.438041 5 0 1 3 "CC1(Br)COP(=O)(C=C1Cl)O" "C1O1O1O2"
130 "Lan1-CMP209" "C5H7Cl2N2PS" 120.5 "C6D6" 229.067241 5 2 1 0 "CSc1ncc(n1C)P(Cl)Cl" "C1Cl1Cl1"
131 "Lan1-CMP210" "C5H7N2P" -144.29 "CDCl3" 126.096241 5 2 1 0 "Nc1cccnc1P" "C1H1H1"
132 "Lan1-CMP212" "C5H8NNa2O5P" 21.98 "D2O" 239.074021 5 1 1 5 "[Na]OP(=O)CC(C(=O)O[Na])NC(=O)C" "C1H1O1O2"
133 "Lan1-CMP215" "C5H9Cl2O3P" 178.5 "CDCl3" 219.002921 5 0 1 3 "CCOC(=O)C(P(=O)(Cl)Cl)C" "C1Cl1Cl1O2"
134 "Lan1-CMP217" "C5H9O3P" 47.7 "CDCl3" 148.096921 5 0 1 3 "COP1(=O)CCC(=O)C1" "C1C1O1O2"
135 "Lan1-CMP218" "C5H9O3P" 10.1 "CDCl3" 148.096921 5 0 1 3 "C=CP1(=O)OCCCO1" "C1O1O1O2"
136 "Lan1-CMP219" "C5H9O5P" 13.48 "CDCl3" 180.095721 5 0 1 5 "OC(=O)CCC(=C)P(=O)(O)O" "C1O1O1O2"
137 "Lan1-CMP220" "C5H9O7PS" 46.52 "CD3OD" 244.159521 5 0 1 7 "OC(=O)CCC(C(=O)O)OP(=S)(O)O" "O1O1O1S2"
138 "Lan1-CMP221" "C5H9O8P" 3.93 "CD3OD" 228.093921 5 0 1 8 "OC(=O)CCC(C(=O)O)OP(=O)(O)O" "O1O1O1O2"
139 "Lan1-CMP223" "C5H10BrO3P" -14.3 "CDCl3" 229.008861 5 0 1 3 "CC1(C)COP(=O)(OC1)Br" "Br1O1O1O2"
140 "Lan1-CMP224" "C5H10ClO2P" 145 "CDCl3" 168.558461 5 0 1 2 "ClP1OCC(CO1)(C)C" "Cl1O1O1"
141 "Lan1-CMP225" "C5H10ClO3P" -3.4 NA 184.557861 5 0 1 3 "CC1(C)COP(=O)(OC1)Cl" "Cl1O1O1O2"
142 "Lan1-CMP229" "C5H10F2NO4P" -12.5 "CDCl3" 217.1077674 5 1 1 4 "CCOP(=O)(ON=C(F)F)OCC" "O1O1O1O2"
143 "Lan1-CMP230" "C5H11NNaO3PSe" 15.4 "CDCl3" 266.069271 5 1 1 3 "[Na][N-][Se]CC(=C)P(=O)(OC)OC" "C1O1O1O2"
144 "Lan1-CMP231" "C5H10NO2PS" 97.7 "CDCl3" 179.177161 5 1 1 2 "COP(=S)(CCC#N)OC" "C1O1O1S2"
145 "Lan1-CMP233" "C5H10NO5P" 12.5 "CDCl3" 195.110361 5 1 1 5 "COP(=O)(/C(=C/N(=O)=O)/C)OC" "C1O1O1O2"
146 "Lan1-CMP234" "C5H10NO6PS" 46.38 "CD3OD" 243.174761 5 1 1 6 "OC(=O)CCC(C(=O)O)NP(=S)(O)O" "N1O1O1S2"
147 "Lan1-CMP235" "C5H10NO7P" 8.66 "CD3OD" 227.109161 5 1 1 7 "OC(=O)CCC(C(=O)O)NP(=O)(O)O" "N1O1O1O2"
148 "Lan1-CMP236" "C5H10N3O4PS--" 47.83 "D2O" 239.189361 5 3 1 4 "NC(=O)CCC(C(=O)N)NP(=O)([S-])[O-]" "N1O1O2S1"
149 "Lan1-CMP237" "C5H10O2PS2-" 110.2 "D2O" 197.235461 5 0 1 2 "CC1(C)COP(=S)(OC1)[S-]" "O1O1S1S2"
150 "Lan1-CMP241" "C5H10O3PS-" 52.4 "D2O" 181.169861 5 0 1 3 "CC1(C)COP(=O)(OC1)[S-]" "O1O1O2S1"
151 "Lan1-CMP243" "C5H10O4P-" 2.38 "D2O" 165.104261 5 0 1 4 "CC1(C)COP(=O)(OC1)[O-]" "O1O1O1O2"
152 "Lan1-CMP244" "C5H11Cl2O3P" 9.8 "CDCl3" 221.018801 5 0 1 3 "CCOP(=O)(C(Cl)Cl)OCC" "C1O1O1O2"
153 "Lan1-CMP246" "C5H11N2O3PS--" 47.05 "D2O" 210.191201 5 2 1 3 "CC(C(C(=O)N)NP(=O)([S-])[O-])C" "N1O1O2S1"
154 "Lan1-CMP247" "C5H11N2O3PS2--" 41.97 "D2O" 242.256201 5 2 1 3 "[O-]P(=O)(NC(C(=O)N)CCSC)[S-]" "N1O1O2S1"
155 "Lan1-CMP248" "C5H11NNaO3P" 17.1 "D2O" 187.109271 5 1 1 3 "CCC1NCCOP1(=O)O[Na]" "C1O1O1O2"
156 "Lan1-CMP249" "C6H13O3P" 149.7 "toluene" 164.139381 6 0 1 3 "COP1OCC(C(O1)C)C" "O1O1O1"
157 "Lan1-CMP250" "C6H13O3P" 137 "toluene" 164.139381 6 0 1 3 "COP1OCC(C(O1)C)C" "O1O1O1"
158 "Lan1-CMP251" "C5H11O3P" 29 "CD3Cl3" 150.112801 5 0 1 3 "COP(=O)(CC=C)OC" "C1O1O1O2"
159 "Lan1-CMP252" "C5H11O3P" 3.3 "CDCl3" 150.112801 5 0 1 3 "CC1(C)COP(=O)OC1" "H1O1O1O2"
160 "Lan1-CMP254" "C5H11O6P" 24.07 NA 198.111001 5 0 1 6 "COP1(=O)OCC(C(C1O)O)O" "C1O1O1O2"
161 "Lan1-CMP255" "C5H11O6P" 26.44 NA 198.111001 5 0 1 6 "COP1(=O)OCC(C(C1O)O)O" "C1O1O1O2"
162 "Lan1-CMP256" "C5H12ClN2O3P" 1.4 "CDCl3" 214.587141 5 2 1 3 "ClCC1(C)COP(=O)(OC1)NN" "N1O1O1O2"
163 "Lan1-CMP257" "C5H12ClN2O3P" 4.15 "CDCl3" 214.587141 5 2 1 3 "ClCC1(C)COP(=O)(OC1)NN" "N1O1O1O2"
164 "Lan1-CMP258" "C5H12ClO2P" 45.5 "CDCl3" 170.574341 5 0 1 2 "CCCP(=O)(OCC)Cl" "C1Cl1O1O2"
165 "Lan1-CMP259" "C5H12ClO3P" 42.35 "CDCl3" 186.573741 5 0 1 3 "CCCC[C@H](P(=O)(O)O)Cl" "C1O1O1O2"
166 "Lan1-CMP260" "C5H12ClO4P" 31.8 "CDCl3" 202.573141 5 0 1 4 "ClCC(CP(=O)(OC)OC)O" "C1O1O1O2"
167 "Lan1-CMP261" "C5H12ClO4P" 17.3 "CDCl3" 202.573141 5 0 1 4 "CCOP(=O)(COCl)OCC" "C1O1O1O2"
168 "Lan1-CMP263" "C5H12Cl2NO2P" 17 "CDCl3" 220.034041 5 1 1 2 "CCOP(=O)(N(C)C)C(Cl)Cl" "C1N1O1O2"
169 "Lan1-CMP264" "C5H12Cl2N3P" 131.84 "CD3CN" 216.048641 5 3 1 0 "CN(C(=NP(Cl)Cl)N(C)C)C" "Cl1Cl1N1"
170 "Lan1-CMP266" "C5H12NO3P" 10.6 "D2O" 165.127441 5 1 1 3 "CCC1NCCOP1(=O)O" "C1O1O1O2"
171 "Lan1-CMP267" "C5H12NO3P" 10.12 "D2O" 165.127441 5 1 1 3 "[O-]P1(=O)OCC[NH2+]C1CC" "C1O1O1O2"
172 "Lan1-CMP268" "C5H12NO4P" -1.39 "CDCl3" 181.126841 5 1 1 4 "CCOP(=O)(C(=O)N)OCC" "C1O1O1O2"
173 "Lan1-CMP269" "C5H12NO5P" 26.8 "CDCl3" 197.126241 5 1 1 5 "OC(=O)C(CC(P(=O)(O)O)C)N" "C1O1O1O2"
174 "Lan1-CMP270" "C5H14BBr3O2PS" 90.33 "CDCl3" 419.725221 5 0 1 2 "Br[B-]([S+]=P(OCC)(OCC)C)(Br)Br" "C1O1O1S2"
175 "Lan1-CMP271" "C5H13BBr3O2PS" 91.21 "CDCl3" 418.717281 5 0 1 2 "CCOP(=[O+][B-](Br)(Br)Br)(SCC)C" "C1O1O2S1"
176 "Lan1-CMP272" "C5H13ClNPS" 172.6 NA 185.655181 5 1 1 0 "CCCSP(N(C)C)Cl" "Cl1N1S1"
177 "Lan1-CMP274" "C5H14AlCl4NPS" 430.6 NA 320.003659 5 1 1 0 "Cl[Al-](Cl)(Cl)Cl.CCCS[P-]N(C)C" "N1S1"
178 "Lan1-CMP275" "C5H12NNa2O4P" 21.4 "D2O" 227.106381 5 1 1 4 "OCCNC(P(=O)(O[Na])O[Na])CC" "C1O1O1O2"
179 "Lan1-CMP277" "C5H13N2O3P" 3.05 "CDCl3" 180.142081 5 2 1 3 "NNP1(=O)OCC(CO1)(C)C" "N1O1O1O2"
180 "Lan1-CMP278" "C5H13N2O4PS" 18.1 "CH3OD" 228.206481 5 2 1 4 "CSCCC(P(=O)(O)O)NC(=O)N" "C1O1O1O2"
181 "Lan1-CMP279" "C5H13O2P" 57.4 "CDCl3" 136.129281 5 0 1 2 "CCOP(=O)(CC)C" "C1C1O1O2"
182 "Lan1-CMP280" "C5H13OPS" 93.9 "CDCl3" 152.194881 5 0 1 1 "CCOP(=S)(CC)C" "C1C1O1S2"
183 "Lan1-CMP281" "C5H13O2PS" 94.73 "CDCl3" 168.194281 5 0 1 2 "CCOP(=S)(OCC)C" "C1O1O1S2"
184 "Lan1-CMP282" "C4H11O3P" 34.02 "CDCl3" 138.102101 4 0 1 3 "CCCOP(=O)(O)C" "C1O1O1O2"
185 "Lan1-CMP283" "C5H13O3P" 33.9 "CDCl3" 152.128681 5 0 1 3 "CCCCOP(=O)(O)C" "C1O1O1O2"
186 "Lan1-CMP285" "C5H13O3P" 29.4 "CDCl3" 152.128681 5 0 1 3 "CCOP(=O)(OCC)C" "C1O1O1O2"
187 "Lan1-CMP286" "C5H13O3P" 36.17 "CDCl3" 152.128681 5 0 1 3 "CCP(=O)(OC(C)C)O" "C1O1O1O2"
188 "Lan1-CMP287" "C5H13O3P" 32.53 "CDCl3" 152.128681 5 0 1 3 "CCCP(=O)(OCC)O" "C1O1O1O2"
189 "Lan1-CMP288" "C5H13O3P" 38.05 "CDCl3" 152.128681 5 0 1 3 "CCOP(=O)(C(C)C)O" "C1O1O1O2"
190 "Lan1-CMP289" "C5H13O3PS" 105 "CDCl3" 184.193681 5 0 1 3 "COP(=S)(C(O)(C)C)OC" "C1O1O1S2"
191 "Lan1-CMP290" "C5H13O4P" 33.6 "CDCl3" 168.128081 5 0 1 4 "COCCOP(=O)(CC)O" "C1O1O1O2"
192 "Lan1-CMP291" "C5H13O4P" 1.04 NA 168.128081 5 0 1 4 "CCOP(=O)(OCC)OC" "O1O1O1O2"
193 "Lan1-CMP292" "C5H13O4P" 25.92 "CDCl3" 168.128081 5 0 1 4 "OCP(=O)(OCC)OCC" "C1O1O1O2"
194 "Lan1-CMP293" "C5H13O4P" 24.2 "CDCl3" 168.128081 5 0 1 4 "OCP(=O)(OCC)OCC" "C1O1O1O2"
195 "Lan1-CMP294" "C5H14NO2P" 47.09 "CDCl3" 151.143921 5 1 1 2 "CNCP(=O)(OCC)C" "C1C1O1O2"
196 "Lan1-CMP295" "C5H18NO2PSi2" 153.17 "CDCl3" 211.346681 5 1 1 2 "C[Si-2]OP(CN(C)C)O[Si-2]C" "C1O1O1"
197 "Lan1-CMP296" "C5H14NO3P" 13.87 "CDCl3" 167.143321 5 1 1 3 "CCN(P(=O)(OC)OC)C" "N1O1O1O2"
198 "Lan1-CMP297" "C5H14NO3PS" 44.46 NA 199.208321 5 1 1 3 "CN(S(=O)(=O)C)CP(=O)(C)C" "C1C1C1O2"
199 "Lan1-CMP299" "C5H14NO4P" 12.8 "D2O" 183.142721 5 1 1 4 "OCCNC(P(=O)(O)O)CC" "C1O1O1O2"
200 "Lan1-CMP301" "C5H15N2O2P" 46.5 "D2O" 166.158561 5 2 1 2 "NCCP(=O)(OCC)CN" "C1C1O1O2"
201 "Lan1-CMP302" "C5H15O2PSi" 154.43 "D2O" 166.230661 5 0 1 2 "CCOPO[Si](C)(C)C" "H1O1O1"
202 "Lan1-CMP303" "C5H15O2PSSi" 54.43 "D2O" 198.295661 5 0 1 2 "CCOP(=S)O[Si](C)(C)C" "H1O1O1S2"
203 "Lan1-CMP304" "C5H15O3PSi" -3.3 "D2O" 182.230061 5 0 1 3 "CCOP(=O)O[Si](C)(C)C" "H1O1O1O2"
204 "Lan1-CMP310" "C6H5Cl2N2PS" 120.9 "C6H6" 239.062061 6 2 1 0 "ClP(c1c(C)nc2n1ccs2)Cl" "C1Cl1Cl1"
205 "Lan1-CMP311" "C6H5Cl2OP" 34.7 "CDCl3" 194.983061 6 0 1 1 "ClP(=O)(c1ccccc1)Cl" "C1Cl1Cl1O2"
206 "Lan1-CMP314" "C6H5N2P" 81.68 "CDCl3" 136.091061 6 2 1 0 "c1cnc2c(c1)[nH]cp2" "C1C2"
207 "Lan1-CMP315" "C6H7Cl2N2PS" 50.2 "CDCl3" 241.077941 6 2 1 0 "Cn1cccc/c/1=N\P(=S)(Cl)Cl" "Cl1Cl1N1S2"
208 "Lan1-CMP316" "C6H7Cl3F3O4PS" 79.8 "CDCl3" 369.5103506 6 0 1 4 "COP(=S)(C(C(Cl)(Cl)Cl)OC(=O)C(F)(F)F)OC" "C1O1O1S2"
209 "Lan1-CMP317" "C6H7Cl6F3NO3P" 3.9 "CDCl3" 441.8116506 6 1 1 3 "FC(CNP(=O)(OCC(Cl)(Cl)Cl)OCC(Cl)(Cl)Cl)(F)F" "N1O1O1O2"
210 "Lan1-CMP318" "C6H7Cl6O4PS" 80 "CDCl3" 418.874141 6 0 1 4 "COP(=S)(C(C(Cl)(Cl)Cl)OC(=O)C(Cl)(Cl)Cl)OC" "C1O1O1S2"
211 "Lan1-CMP319" "C6H7F9NO3P" 6.3 "CDCl3" 343.0840698 6 1 1 3 "FC(CNP(=O)(OCC(F)(F)F)OCC(F)(F)F)(F)F" "N1O1O1O2"
212 "Lan1-CMP320" "C6H7NNaO3P" 25.16 "DMSO-d6" 195.088211 6 1 1 3 "[Na]OP(=O)C(c1cccnc1)O" "C1H1O1O2"
213 "Lan1-CMP322" "C6H7Na2O5P" 13.32 "DMSO-d6" 236.070081 6 0 1 5 "[Na]OP(=O)(C(c1ccc(o1)C)O)O[Na]" "C1O1O1O2"
214 "Lan1-CMP323" "C6H8Cl2N3O3P" 20.12 "CD3COCD3" 272.025781 6 3 1 3 "ClCCN(P(=O)(N=C=O)N=C=O)CCCl" "N1N1N1O2"
215 "Lan1-CMP324" "C6H8Cl2N3P" 179 "CDCl3" 224.027581 6 3 1 0 "CCn1cccn/c/1=N\P(Cl)Cl" "Cl1Cl1N1"
216 "Lan1-CMP325" "C6H8Cl2N3PS" 50.6 "CDCl3" 256.092581 6 3 1 0 "CCn1cccn/c/1=N\P(=S)(Cl)Cl" "Cl1Cl1N1S2"
217 "Lan1-CMP326" "C6H8Cl5O4PS" 81 "CDCl3" 384.429081 6 0 1 4 "COP(=S)(C(C(Cl)(Cl)Cl)OC(=O)C(Cl)Cl)OC" "C1O1O1S2"
218 "Lan1-CMP327" "C6H8NO4P" 13.54 "DMSO-d6" 189.105781 6 1 1 4 "OC(P(=O)(O)O)c1cccnc1" "C1O1O1O2"
219 "Lan1-CMP328" "C6H8NO4P" 12.7 "DMSO-d6" 189.105781 6 1 1 4 "OC(P(=O)(O)O)c1ccncc1" "C1O1O1O2"
220 "Lan1-CMP329" "C6H8NaO3P" 26.15 "D2O" 182.089451 6 0 1 3 "[Na]OP(=O)CCc1ccco1" "C1H1O1O2"
221 "Lan1-CMP330" "C6H9Cl4O4PS" 82.7 "CDCl3" 349.984021 6 0 1 4 "ClCC(=O)OC(P(=S)(OC)OC)C(Cl)(Cl)Cl" "C1O1O1S2"
222 "Lan1-CMP333" "C6H9N2O3P" 6.5 "D2O" 188.121021 6 2 1 3 "NC(P(=O)(O)O)c1ccccn1" "C1O1O1O2"
223 "Lan1-CMP336" "C8H12O8P+" -3.49 "CDCl3" 267.149841 8 0 1 8 "COC(=O)[P+](C(=O)OC)(C(=O)OC)C(=O)OC" "C1C1C1C1"
224 "Lan1-CMP337" "C6H10Cl2N3P" 126.9 "C6D6" 226.043461 6 3 1 0 "CN(c1ncc(n1C)P(Cl)Cl)C" "C1Cl1Cl1"
225 "Lan1-CMP338" "C6H10Cl2N3P" 146.7 "C6D6" 226.043461 6 3 1 0 "CN(c1nc(cn1C)P(Cl)Cl)C" "C1Cl1Cl1"
226 "Lan1-CMP339" "C6H10Cl3N4P" 52.5 "CDCl3" 275.503161 6 4 1 0 "CC(N(C1=NP(=NC(=N1)Cl)(Cl)Cl)C)C" "Cl1Cl1N1N2"
227 "Lan1-CMP340" "C6H10Cl3O4PS" 80.5 "CDCl3" 315.538961 6 0 1 4 "COP(=S)(C(C(Cl)(Cl)Cl)OC(=O)C)OC" "C1O1O1S2"
228 "Lan1-CMP341" "C6H10Cl3O5PS" 82.5 "CDCl3" 331.538361 6 0 1 5 "COC(=O)OC(P(=S)(OC)OC)C(Cl)(Cl)Cl" "C1O1O1S2"
229 "Lan1-CMP344" "C6H10NO3P--" -8.7 "CDCl3" 175.122261 6 1 1 3 "CCOP(=O)(C#C[N-2])OCC" "C1O1O1O2"
230 "Lan1-CMP345" "C6H10NO3P" 15.3 "CDCl3" 175.122261 6 1 1 3 "COP(=O)(C(=C)CC#N)OC" "C1O1O1O2"
231 "Lan1-CMP346" "C6H10NO3P" 14.2 "CDCl3" 175.122261 6 1 1 3 "COP(=O)(/C(=C/C#N)/C)OC" "C1O1O1O2"
232 "Lan1-CMP347" "C6H10NaO3P" 26.64 "CD3OD" 184.105331 6 0 1 3 "C/C=C\C=C/C(P(=O)O[Na])O" "C1H1O1O2"
233 "Lan1-CMP348" "C6H10NaO6P" 22.86 "D2O" 232.103531 6 0 1 6 "COC(=O)CC(P(=O)O[Na])C(=O)OC" "C1H1O1O2"
234 "Lan1-CMP349" "C6H10N2O4P-" 7.22 "D2O" 205.128361 6 2 1 4 "O[P-](=O)(C(c1ccncc1)N)(O)O" "C1O1O1O1O2"
235 "Lan1-CMP353" "C6H11Cl3NO4PS" 83.7 "CDCl3" 330.553601 6 1 1 4 "CNC(=O)OC(P(=S)(OC)OC)C(Cl)(Cl)Cl" "C1O1O1S2"
236 "Lan1-CMP354" "C6H11NNaO3P" 22.3 "D2O" 199.119971 6 1 1 3 "[Na]OP(=O)CCN1CCCC1=O" "C1H1O1O2"
237 "Lan1-CMP356" "C6H11N2O3PS" 5.37 "CDCl3" 222.201901 6 2 1 3 "CCOP(=O)(c1nnsc1)OCC" "C1O1O1O2"
238 "Lan1-CMP357" "C6H11N2O3PS" 5.95 "CDCl3" 222.201901 6 2 1 3 "CCOP(=O)(c1cnns1)OCC" "C1O1O1O2"
239 "Lan1-CMP358" "C6H11O3P" 46.1 "CDCl3" 162.123501 6 0 1 3 "COP1(=O)CC(=O)C(C1)C" "C1C1O1O2"
240 "Lan1-CMP359" "C7H13O3P" 17.5 "CDCl3" 176.150081 7 0 1 3 "OCC(=C=C)P(=O)(OC)CC" "C1C1O1O2"
241 "Lan1-CMP360" "C6H11O6P" 57.15 "D2O" 210.121701 6 0 1 6 "OC(=O)CCP(=O)(CCC(=O)O)O" "C1C1O1O2"
242 "Lan1-CMP362" "C6H11O8P" 1.8 "CD3OD" 242.120501 6 0 1 8 "COP(=O)(OC(C(=O)O)CCC(=O)O)O" "O1O1O1O2"
243 "Lan1-CMP363" "C6H12Cl2N5P" 56.6 "CDCl3" 256.072741 6 5 1 0 "CN(C1=NC(=NP(=N1)(Cl)Cl)N(C)C)C" "Cl1Cl1N1N2"
244 "Lan1-CMP364" "C7H12Cl2N5P" 56.55 NA 268.083441 7 5 1 0 "CN(c1nc(nc(n1)P(Cl)Cl)N(C)C)C" "C1Cl1Cl1"
245 "Lan1-CMP367" "C6H12NO3P" 13.6 "CDCl3" 177.138141 6 1 1 3 "CCOP(=O)(CC#N)OCC" "C1O1O1O2"
246 "Lan1-CMP368" "C6H12NO3PS" 16.56 "CDCl3" 209.203141 6 1 1 3 "CCOP(=O)(CN=C=S)OCC" "C1O1O1O2"
247 "Lan1-CMP370" "C6H12NO4P" 5.7 "C7D8" 193.137541 6 1 1 4 "O=P1OCCN(CCO1)C(=O)C" "H1O1O1O2"
248 "Lan1-CMP374" "C6H12NO7P" 10.11 "CD3OD" 241.135741 6 1 1 7 "COP(=O)(NC(C(=O)O)CCC(=O)O)O" "N1O1O1O2"
249 "Lan1-CMP375" "C6H12N3O3PS" 19.05 "CDCl3" 237.216541 6 3 1 3 "CCCC(P(=O)(O)O)Nc1scnn1" "C1O1O1O2"
250 "Lan1-CMP376" "C6H12N3O5P" 23.41 "CD3OD" 237.150341 6 3 1 5 "O=C1NC(C(=O)N1NCP(=O)(O)O)(C)C" "C1O1O1O2"
251 "Lan1-CMP377" "C5H10N3PS" 57.6 "CDCl3" 175.191761 5 3 1 0 "N=C1N=P(C(=S)N1C)(C)C" "C1C1C1N2"
252 "Lan1-CMP378" "C6H12NaO3P" 37.13 "DMSO-d6" 186.121211 6 0 1 3 "[Na]OP(=O)C(CC(=O)C)(C)C" "C1H1O1O2"
253 "Lan1-CMP381" "C6H13ClNOP" 35.1 NA 181.600281 6 1 1 1 "CCN(P(=O)(C=C)Cl)CC" "C1Cl1N1O2"
254 "Lan1-CMP382" "C6H13ClNPS" 87 NA 197.665881 6 1 1 0 "CCN(P(=S)(C=C)Cl)CC" "C1Cl1N1S2"
255 "Lan1-CMP384" "C6H13F3NO3P" 6.2 "CDCl3" 235.1412906 6 1 1 3 "CCOP(=O)(OCC)NCC(F)(F)F" "N1O1O1O2"
256 "Lan1-CMP385" "C6H13N2O3PS--" 49.34 "D2O" 224.217781 6 2 1 3 "CC(CC(C(=O)N)NP(=O)([S-])[O-])C" "N1O1O2S1"
257 "Lan1-CMP386" "C6H13O2P" 11.99 "CHCl3" 148.139981 6 0 1 2 "O=[PH2]OC1CCCCC1" "H1H1O1O2"
258 "Lan1-CMP387" "C6H13O3P" 148.7 "toluene" 164.139381 6 0 1 3 "CCOP1OC(C(O1)C)C" "O1O1O1"
259 "Lan1-CMP388" "C6H13O3P" 136.6 "toluene" 164.139381 6 0 1 3 "CCOP1OC(C(O1)C)C" "O1O1O1"
260 "Lan1-CMP389" "C6H13O3P" 17.9 "CDCl3" 164.139381 6 0 1 3 "CCOP(=O)(OCC)C=C" "C1O1O1O2"
261 "Lan1-CMP390" "C6H13O3P" 19.6 "CDCl3" 164.139381 6 0 1 3 "CCC(=C)P(=O)(OC)OC" "C1O1O1O2"
262 "Lan1-CMP391" "C6H13O3P" 15.6 "CDCl3" 164.139381 6 0 1 3 "CC1(C)OP(=O)OC1(C)C" "H1O1O1O2"
263 "Lan1-CMP392" "C6H13O3PS" 101.7 "CDCl3" 196.204381 6 0 1 3 "COP(=S)(C(CC=O)C)OC" "C1O1O1S2"
264 "Lan1-CMP393" "C6H13O3PS" 103.6 "CDCl3" 196.204381 6 0 1 3 "COP(=S)(CCC(=O)C)OC" "C1O1O1S2"
265 "Lan1-CMP394" "C6H13O3PS2" -2.41 "CDCl3" 228.269381 6 0 1 3 "CCOP(=O)(C(=S)SC)OCC" "C1O1O1O2"
266 "Lan1-CMP395" "C6H13O4P" 18.6 "CDCl3" 180.138781 6 0 1 4 "CCOP(=O)(CC=O)OCC" "C1O1O1O2"
267 "Lan1-CMP396" "C6H13O4P" -3.3 "CDCl3" 180.138781 6 0 1 4 "CCOP(=O)(C(=O)C)OCC" "C1O1O1O2"
268 "Lan1-CMP397" "C6H13O4P" 2.9 "CDCl3" 180.138781 6 0 1 4 "CCOP(=O)(C(=O)C)OCC" "C1O1O1O2"
269 "Lan1-CMP398" "C6H13O4P" 34.1 "CDCl3" 180.138781 6 0 1 4 "COP(=O)(CCC(=O)C)OC" "C1O1O1O2"
270 "Lan1-CMP399" "C6H13O4P" 16.7 "CDCl3" 180.138781 6 0 1 4 "COCC(=C)P(=O)(OC)OC" "C1O1O1O2"
271 "Lan1-CMP401" "C6H13O5P" 29.7 "CD3Cl3" 196.138181 6 0 1 5 "COP(=O)(CCOC(=O)C)OC" "C1O1O1O2"
272 "Lan1-CMP402" "C6H13O5P" 22.6 "CDCl3" 196.138181 6 0 1 5 "COCC1OP(=O)OC1COC" "H1O1O1O2"
273 "Lan1-CMP403" "C6H14BrO3P" 25.2 "CDCl3" 245.051321 6 0 1 3 "BrCCP(=O)(OCC)OCC" "C1O1O1O2"
274 "Lan1-CMP404" "C6H14ClOPS" -71.5 NA 200.666521 6 0 1 1 "ClCCOP(=S)(CC)CC" "C1C1O1S2"
275 "Lan1-CMP405" "C6H14ClO3P" 5.48 "CDCl3" 200.600321 6 0 1 3 "CCCOP(=O)(OCCC)Cl" "Cl1O1O1O2"
276 "Lan1-CMP406" "C6H14ClO3P" 2.76 "CDCl3" 200.600321 6 0 1 3 "CCCOP(=O)(OCCC)Cl" "Cl1O1O1O2"
277 "Lan1-CMP407" "C6H14ClO3P" -137 NA 200.600321 6 0 1 3 "ClCCOP(OCC)OCC" "O1O1O1"
278 "Lan1-CMP408" "C6H14ClO3P" 25.2 "CDCl3" 200.600321 6 0 1 3 "ClCCP(=O)(OCC)OCC" "C1O1O1O2"
279 "Lan1-CMP413" "C6H14NO4P" 22.2 "CDCl3" 195.153421 6 1 1 4 "CCOP(=O)(CC(=O)N)OCC" "C1O1O1O2"
280 "Lan1-CMP414" "C6H14NO4P" 21.9 "CDCl3" 195.153421 6 1 1 4 "CCOP(=O)(CC(=O)N)OCC" "C1O1O1O2"
281 "Lan1-CMP415" "C6H14NO4PS2" 57.36 "CDCl3" 259.283421 6 1 1 4 "CCOP(=S)(N1CCS1(=O)=O)OCC" "N1O1O1S2"
282 "Lan1-CMP416" "C6H14NO4PSSe" 61.34 "CDCl3" 306.178421 6 1 1 4 "CCOP(=[Se])(N1CCS1(=O)=O)OCC" "N1O1O1Se2"
283 "Lan1-CMP417" "C6H14NO5P" 26.2 "D2O" 211.152821 6 1 1 5 "CCOP(=O)(CC(=O)NO)OCC" "C1O1O1O2"
284 "Lan1-CMP418" "C6H14NO5PS" -6.9 "CDCl3" 243.217821 6 1 1 5 "CCOP(=O)(N1CCS1(=O)=O)OCC" "N1O1O1O2"
285 "Lan1-CMP419" "C6H14N3O3P" 26.88 "CDCl3" 207.167421 6 3 1 3 "CCOP(=O)(OCC)CCN=N#N" "C1O1O1O2"
286 "Lan1-CMP420" "C6H14N3O3PS" 67.62 "CDCl3" 239.232421 6 3 1 3 "COP(=S)(N/N=C(/C(=N/O)/C)\C)OC" "N1O1O1S2"
287 "Lan1-CMP421" "C6H14N3O4P" 3.2 "CDCl3" 223.166821 6 3 1 4 "COP(=O)(N/N=C(/C(=N/O)/C)\C)OC" "N1O1O1O2"
288 "Lan1-CMP424" "C6H16BBr3O3PS" 45.7 "CDCl3" 449.751201 6 0 1 3 "Br[B-]([S+]=P(OCC)(OCC)OCC)(Br)Br" "O1O1O1S2"
289 "Lan1-CMP425" "C6H15BN3OP" -9.8 "acetone-d6" 186.987561 6 3 1 1 "[BH3-][N+]12CN3CN(C1)CP(=O)(C2)C3" "C1C1C1O2"
290 "Lan1-CMP427" "C6H15ClNOPS" 75 "benzene" 215.681161 6 1 1 1 "CCOP(=S)(N(CC)CC)Cl" "Cl1N1O1S2"
291 "Lan1-CMP428" "C6H15ClNPS" 171.7 NA 199.681761 6 1 1 0 "CCSP(N(CC)CC)Cl" "Cl1N1S1"
292 "Lan1-CMP429" "C6H15NNaO4PS" 24.68 "D2O" 251.216131 6 1 1 4 "CCN(OS(=O)CCP(=O)O[Na])CC" "C1H1O1O2"
293 "Lan1-CMP431" "C6H16AlCl4NPS" 427.9 NA 334.030239 6 1 1 0 "Cl[Al-](Cl)(Cl)Cl.CCS[P-]N(CC)CC" "N1S1"
294 "Lan1-CMP432" "C6H15N2OPS" 45.82 NA 194.234861 6 2 1 1 "CCNC(=S)NCP(=O)(C)C" "C1C1C1O2"
295 "Lan1-CMP433" "C6H15N2O4P" 22.1 "CDCl3" 210.168061 6 2 1 4 "CCOP(=O)(CC(=O)NN)OCC" "C1O1O1O2"
296 "Lan1-CMP434" "C6H15O2PS" 101.9 "CDCl3" 182.220861 6 0 1 2 "CCP(=S)(OCC)OCC" "C1O1O1S2"
297 "Lan1-CMP435" "C6H15O2PSi" 22.12 "D2O" 178.241361 6 0 1 2 "C=CCP(=O)O[Si](C)(C)C" "C1H1O1O2"
298 "Lan1-CMP436" "C6H15O3P" 33.6 "CD3OD" 166.155261 6 0 1 3 "CCP(=O)(OCC)OCC" "C1O1O1O2"
299 "Lan1-CMP437" "C6H15O3P" 33.9 "CDCl3" 166.155261 6 0 1 3 "CCP(=O)(OCC)OCC" "C1O1O1O2"
300 "Lan1-CMP438" "C6H15O3P" -42.28 "CDCl3" 166.155261 6 0 1 3 "COCP(COC)COC" "C1C1C1"
301 "Lan1-CMP439" "C6H15O3P" 34.18 "CDCl3" 166.155261 6 0 1 3 "CCCP(=O)(OC(C)C)O" "C1O1O1O2"
302 "Lan1-CMP440" "C6H15O3P" 37.37 "CDCl3" 166.155261 6 0 1 3 "CC(OP(=O)(C(C)C)O)C" "C1O1O1O2"
303 "Lan1-CMP441" "C6H15O3PS" 60.6 "CDCl3" 198.220261 6 0 1 3 "CC(OP(=S)(OC(C)C)O)C" "O1O1O1S2"
304 "Lan1-CMP442" "C6H15O3PS" 101 "CDCl3" 198.220261 6 0 1 3 "CCCC(P(=S)(OC)OC)O" "C1O1O1S2"
305 "Lan1-CMP443" "C6H15O3PS" 105.3 "CDCl3" 198.220261 6 0 1 3 "CCC(P(=S)(OC)OC)(O)C" "C1O1O1S2"
306 "Lan1-CMP444" "C6H15O3PS" 24.15 "CDCl3" 198.220261 6 0 1 3 "CSCP(=O)(OCC)OCC" "C1O1O1O2"
307 "Lan1-CMP445" "C6H15O3PS" 68.27 "CDCl3" 198.220261 6 0 1 3 "CCOP(=S)(OCC)OCC" "O1O1O1S2"
308 "Lan1-CMP446" "C6H15O3PS" 47.09 "CDCl3" 198.220261 6 0 1 3 "CCOP(=O)(SCC)OCC" "O1O1O2S1"
309 "Lan1-CMP447" "C6H15O4P" 34.9 "CDCl3" 182.154661 6 0 1 4 "COCCOP(=O)(C(C)C)O" "C1O1O1O2"
310 "Lan1-CMP448" "C6H15O4P" 22.75 "CDCl3" 182.154661 6 0 1 4 "CCCC(P(=O)(OC)OC)O" "C1O1O1O2"
311 "Lan1-CMP449" "C6H15O4P" 1 NA 182.154661 6 0 1 4 "CCOP(=O)(OCC)OCC" "O1O1O1O2"
312 "Lan1-CMP450" "C6H15O4P" 29.9 "CDCl3" 182.154661 6 0 1 4 "OCCP(=O)(OCC)OCC" "C1O1O1O2"
313 "Lan1-CMP451" "C6H15O5P" 34.2 "CDCl3" 198.154061 6 0 1 5 "CCCP(=O)(OOCCOC)O" "C1O1O1O2"
314 "Lan1-CMP452" "C6H16ClN2OP" -138.2 NA 198.630801 6 2 1 1 "ClCCOP(N(C)C)N(C)C" "N1N1O1"
315 "Lan1-CMP453" "C6H16NO2P" 47.34 "CDCl3" 165.170501 6 1 1 2 "CCNCP(=O)(OCC)C" "C1C1O1O2"
316 "Lan1-CMP454" "C6H16NO2PS" 65.7 "CDCl3" 197.235501 6 1 1 2 "CCOP(=S)(N(CC)CC)O" "N1O1O1S2"
317 "Lan1-CMP455" "C6H16NO3P" 13.57 "CDCl3" 181.169901 6 1 1 3 "CCN(P(=O)(OC)OC)CC" "N1O1O1O2"
318 "Lan1-CMP456" "C6H16NO3P" 13.72 "CDCl3" 181.169901 6 1 1 3 "CCCN(P(=O)(OC)OC)C" "N1O1O1O2"
319 "Lan1-CMP457" "C6H16NO3P" 11.19 "CDCl3" 181.169901 6 1 1 3 "COP(=O)(N(C(C)C)C)OC" "N1O1O1O2"
320 "Lan1-CMP458" "C6H16NO3P" 9.87 "CDCl3" 181.169901 6 1 1 3 "CCNP(=O)(OCC)OCC" "N1O1O1O2"
321 "Lan1-CMP459" "C6H16NO3P" 11.45 "CDCl3" 181.169901 6 1 1 3 "CCOP(=O)(N(C)C)OCC" "N1O1O1O2"
322 "Lan1-CMP460" "C6H16NO3P" 33.1 "CDCl3" 181.169901 6 1 1 3 "COP(=O)(OCCN(C)C)C" "C1O1O1O2"
323 "Lan1-CMP462" "C6H16NO4P" 21.2 "DMSO-d6" 197.169301 6 1 1 4 "OCC[NH2+]CC[P+](OCC)([O-])[O-]" "C1O1O1O1"
324 "Lan1-CMP464" "C6H16NPSi" 118.32 "CDCl3" 161.257201 6 1 1 0 "CN(/C=P\[Si](C)(C)C)C" "C2Si1"
325 "Lan1-CMP465" "C6H16N3O3PS" 10.8 "CDCl3" 241.248301 6 3 1 3 "CN(P(=O)(N1CCS1(=O)=O)N(C)C)C" "N1N1N1O2"
326 "Lan1-CMP472" "C6H17N2O2P" 16.64 "D2O" 180.185141 6 2 1 2 "CCNCP(=O)(CNCC)O" "C1C1O1O2"
327 "Lan1-CMP473" "C6H17N2O2P" 25.52 "CDCl3" 180.185141 6 2 1 2 "CN(CP(=O)(CN(C)C)O)C" "C1C1O1O2"
328 "Lan1-CMP474" "C6H17O2PSi" 153.74 "D2O" 180.257241 6 0 1 2 "CCCOPO[Si](C)(C)C" "H1O1O1"
329 "Lan1-CMP475" "C6H17O2PSSi" 56.67 "D2O" 212.322241 6 0 1 2 "CCCOP(=S)O[Si](C)(C)C" "H1O1O1S2"
330 "Lan1-CMP480" "C6H18N3P" 32.03 "CDCl3" 163.200981 6 3 1 0 "CN(P(N(C)C)N(C)C)C" "N1N1N1"
331 "Lan1-CMP484" "C7H4Cl4NO2P" 5.99 "CDCl3" 306.897921 7 1 1 2 "Clc1ccc(c(c1)Cl)C(=O)NP(=O)(Cl)Cl" "Cl1Cl1N1O2"
332 "Lan1-CMP485" "C7H5Cl3NO2P" 10.52 "CDCl3" 272.452861 7 1 1 2 "Clc1ccc(cc1)C(=O)NP(=O)(Cl)Cl" "Cl1Cl1N1O2"
333 "Lan1-CMP486" "C7H13Cl2OP" 177.8 "CDCl3" 215.057281 7 0 1 1 "ClP(=O)(CC1CCCCC1)Cl" "C1Cl1Cl1O2"
334 "Lan1-CMP488" "C7H7Cl6F5NO3P" 3.9 "CDCl3" 491.819157 7 1 1 3 "ClC(COP(=O)(OCC(Cl)(Cl)Cl)NCC(C(F)(F)F)(F)F)(Cl)Cl" "N1O1O1O2"
335 "Lan1-CMP489" "C7H7FNaO3P" 26.3 "DMSO-d6" 212.0906142 7 0 1 3 "[Na]OP(=O)C(c1ccc(cc1)F)O" "C1H1O1O2"
336 "Lan1-CMP490" "C7H7F10P" 22.2 "CDCl3" 312.088273 7 0 1 0 "CC(P(C(C(F)(F)F)(F)F)C(C(F)(F)F)(F)F)C" "C1C1C1"
337 "Lan1-CMP491" "C7H7F11NO3P" 6.5 "CDCl3" 393.0915762 7 1 1 3 "FC(COP(=O)(NCC(C(F)(F)F)(F)F)OCC(F)(F)F)(F)F" "N1O1O1O2"
338 "Lan1-CMP492" "C7H7Na2O5P" 24.89 "D2O" 248.080781 7 0 1 5 "[Na]OC(=O)C(P(=O)O[Na])Cc1ccco1" "C1H1O1O2"
339 "Lan1-CMP493" "C7H14ClO2P" 29.9 "CDCl3" 196.611621 7 0 1 2 "COP(=O)(C1CCCCC1)Cl" "C1Cl1O1O2"
340 "Lan1-CMP495" "C7H8FO4P" 18.51 "DMSO-d6" 206.1081842 7 0 1 4 "OC(P(=O)(O)O)c1ccc(cc1)F" "C1O1O1O2"
341 "Lan1-CMP496" "C7H8N2O3PS-" 48.7 "CDCl3" 231.188781 7 2 1 3 "COP(=S)(NC(=O)c1ccncc1)[O-]" "N1O1O1S2"
342 "Lan1-CMP497" "C7H8NaO3P" 26.98 "DMSO-d6" 194.100151 7 0 1 3 "[Na]OP(=O)C(c1ccccc1)O" "C1H1O1O2"
343 "Lan1-CMP498" "C7H9Cl2N2PS" 48 "CDCl3" 255.104521 7 2 1 0 "CCn1cccc/c/1=N\P(=S)(Cl)Cl" "Cl1Cl1N1S2"
344 "Lan1-CMP499" "C7H9Cl2N2PS" 48 "CDCl3" 255.104521 7 2 1 0 "CCn1cccc/c/1=N\P(=S)(Cl)Cl" "Cl1Cl1N1S2"
345 "Lan1-CMP500" "C7H9NNaO2P" 34.74 "D2O" 193.115391 7 1 1 2 "[Na]OP(=O)CCc1ccccn1" "C1H1O1O2"
346 "Lan1-CMP501" "C7H9NNaO2P" 25.55 "D2O" 193.115391 7 1 1 2 "[Na]OP(=O)CCc1ccncc1" "C1H1O1O2"
347 "Lan1-CMP503" "C7H9NO3P-" 1.086 "DMSO-d6" 186.125021 7 1 1 3 "OP(=O)([N-]Cc1ccccc1)O" "N1O1O1O2"
348 "Lan1-CMP504" "C7H9Na2O6P" 35.37 "D2O" 266.096061 7 0 1 6 "[Na]OC(=O)CCP(=O)(C1COC(=O)C1)O[Na]" "C1C1O1O2"
349 "Lan1-CMP507" "C7H9O3P" 28.8 "D2O" 172.118321 7 0 1 3 "OC(c1ccccc1)P(O)O" "C1O1O1"
350 "Lan1-CMP509" "C7H9O4P" 18.83 "DMSO-d6" 188.117721 7 0 1 4 "OC(P(=O)(O)O)c1ccccc1" "C1O1O1O2"
351 "Lan1-CMP510" "C7H10BrF2O3P" -9.6 "CDCl3" 291.0270674 7 0 1 3 "CCOP(=O)(C#CC(Br)(F)F)OCC" "C1O1O1O2"
352 "Lan1-CMP511" "C7H10Br2NP" 146.09 "CHCl3" 298.942761 7 1 1 0 "BrP(c1ccn(c1)C(C)C)Br" "Br1Br1C1"
353 "Lan1-CMP513" "C7H10Cl4N3P" 75.5 "C6D6" 308.960161 7 3 1 0 "CN(c1ncc(n1C)P(C(Cl)(Cl)Cl)Cl)C" "C1C1Cl1"
354 "Lan1-CMP515" "C7H10NO3P" 19.7 "CDCl3" 187.132961 7 1 1 3 "NC(P(=O)(O)O)c1ccccc1" "C1O1O1O2"
355 "Lan1-CMP516" "C7H10NO3P" 10.9 NA 187.132961 7 1 1 3 "N[C@@H](P(=O)(O)O)c1ccccc1" "C1O1O1O2"
356 "Lan1-CMP517" "C7H10NO5PS" 7.28 "D2O-NaOD" 251.196761 7 1 1 5 "OC(=O)CNC(P(=O)(O)O)c1cccs1" "C1O1O1O2"
357 "Lan1-CMP518" "C7H10N3OP" 3.92 "CDCl3" 183.147561 7 3 1 1 "NP1(=O)NCc2c(N1)cccc2" "N1N1N1O2"
358 "Lan1-CMP520" "C7H11BrClO3P" 6.56 NA 289.491201 7 0 1 3 "CC1OP(=O)(O)C=C(C1(Br)CC)Cl" "C1O1O1O2"
359 "Lan1-CMP521" "C7H11Cl2N2P" 125.6 "C6D6" 225.055401 7 2 1 0 "CC(c1ncc(n1C)P(Cl)Cl)C" "C1Cl1Cl1"
360 "Lan1-CMP522" "C7H11Cl2N2P" 147.5 "C6D6" 225.055401 7 2 1 0 "CC(c1nc(cn1C)P(Cl)Cl)C" "C1Cl1Cl1"
361 "Lan1-CMP523" "C7H11Cl2OP" 56.5 "CDCl3" 213.041401 7 0 1 1 "ClP(=O)([C@H]1CC2CC1CC2)Cl" "C1Cl1Cl1O2"
362 "Lan1-CMP526" "C7H11N2O2PS2" 51.3 "CDCl3" 250.278201 7 2 1 2 "CC1COP(=S)(O1)/N=c/1\sccn1C" "N1O1O1S2"
363 "Lan1-CMP527" "C7H11O4PS" 21.94 "CDCl3" 222.198601 7 0 1 4 "COP(=O)(C(c1cccs1)O)OC" "C1O1O1O2"
364 "Lan1-CMP528" "C7H11O4PS" 23.19 "CDCl3" 222.198601 7 0 1 4 "COP(=O)(C(c1cscc1)O)OC" "C1O1O1O2"
365 "Lan1-CMP529" "C7H11O5P" 21.67 "CDCl3" 206.133001 7 0 1 5 "COP(=O)(C(c1ccco1)O)OC" "C1O1O1O2"
366 "Lan1-CMP531" "C7H12BrF2O4P" 17.5 "CDCl3" 309.0423474 7 0 1 4 "CCOP(=O)(CC(=O)C(Br)(F)F)OCC" "C1O1O1O2"
367 "Lan1-CMP532" "C7H12BrF2O4P" 23.8 "CDCl3" 309.0423474 7 0 1 4 "CCOP(=O)(/C=C(/C(Br)(F)F)\O)OCC" "C1O1O1O2"
368 "Lan1-CMP533" "C7H12ClF2O4P" 23.9 "CDCl3" 264.5913474 7 0 1 4 "CCOP(=O)(/C=C(/C(Cl)(F)F)\O)OCC" "C1O1O1O2"
369 "Lan1-CMP534" "C7H12ClF2O4P" 17.4 "CDCl3" 264.5913474 7 0 1 4 "CCOP(=O)(CC(=O)C(Cl)(F)F)OCC" "C1O1O1O2"
370 "Lan1-CMP535" "C7H12ClO4P" 6.37 "CDCl3" 226.594541 7 0 1 4 "CCOP(=O)(/C(=C/C=O)/Cl)OCC" "C1O1O1O2"
371 "Lan1-CMP536" "C7H12ClO4P" 3.93 "CDCl3" 226.594541 7 0 1 4 "CCOP(=O)(/C(=C\C=O)/Cl)OCC" "C1O1O1O2"
372 "Lan1-CMP537" "C7H12ClO4PS" 29.8 "CDCl3" 258.659541 7 0 1 4 "COSC1=C(Cl)C(OP1(=O)OC)(C)C" "C1O1O1O2"
373 "Lan1-CMP538" "C7H12ClO5PS" 30.2 "CDCl3" 274.658941 7 0 1 5 "COS(=O)C1=C(Cl)C(OP1(=O)OC)(C)C" "C1O1O1O2"
374 "Lan1-CMP539" "C7H12ClO5PS" 16.34 "CDCl3" 274.658941 7 0 1 5 "COP(=O)(C1=C(Cl)C(OS1=O)(C)C)OC" "C1O1O1O2"
375 "Lan1-CMP540" "C7H12Cl3N4P" 52.8 "CDCl3" 289.529741 7 4 1 0 "CCN(C1=NP(=NC(=N1)Cl)(Cl)Cl)C(C)C" "Cl1Cl1N1N2"
376 "Lan1-CMP541" "C7H12F3O4P" 23.3 "CDCl3" 248.1367506 7 0 1 4 "CCOP(=O)(/C=C(/C(F)(F)F)\O)OCC" "C1O1O1O2"
377 "Lan1-CMP545" "C7H12NO4P" 9.53 "CDCl3" 205.148241 7 1 1 4 "CCOP(=O)(c1ccno1)OCC" "C1O1O1O2"
378 "Lan1-CMP546" "C7H12NO4PS" 22.26 "CDCl3" 237.213241 7 1 1 4 "COP(=O)(C(c1scnc1C)O)OC" "C1O1O1O2"
379 "Lan1-CMP550" "C7H12NaO6P" 21.81 "D2O" 246.130111 7 0 1 6 "COC(=O)C(CP(=O)O[Na])CC(=O)OC" "C1H1O1O2"
380 "Lan1-CMP552" "C7H13ClNO2P" 17 "CDCl3" 209.610381 7 1 1 2 "ClCCN1CCCOP1(=O)C=C" "C1N1O1O2"
381 "Lan1-CMP553" "C7H13ClNO4P" 9.53 "CDCl3" 241.609181 7 1 1 4 "CCOP(=O)(/C(=C/C=N/O)/Cl)OCC" "C1O1O1O2"
382 "Lan1-CMP556" "C7H13F2O4P" 18.3 "CDCl3" 230.1462874 7 0 1 4 "CCOP(=O)(CC(=O)C(F)F)OCC" "C1O1O1O2"
383 "Lan1-CMP557" "C7H13F2O4P" 24.9 "CDCl3" 230.1462874 7 0 1 4 "CCOP(=O)(/C=C(\C(F)F)/O)OCC" "C1O1O1O2"
384 "Lan1-CMP558" "C7H13F5NO3P" 6.4 "CDCl3" 285.148797 7 1 1 3 "CCOP(=O)(OCC)NCC(C(F)(F)F)(F)F" "N1O1O1O2"
385 "Lan1-CMP559" "C7H13N2O3P" 10.3 "CDCl3" 204.163481 7 2 1 3 "CCOP(=O)(c1cc[nH]n1)OCC" "C1O1O1O2"
386 "Lan1-CMP560" "C7H13N2O3P" 7.53 "CDCl3" 204.163481 7 2 1 3 "CCOP(=O)(c1ccn[nH]1)OCC" "C1O1O1O2"
387 "Lan1-CMP561" "C7H13N2O3PS" 5.28 "CDCl3" 236.228481 7 2 1 3 "CCOP(=O)(c1nnsc1C)OCC" "C1O1O1O2"
388 "Lan1-CMP562" "C7H13N2O3PS" 7.32 "CDCl3" 236.228481 7 2 1 3 "CCOP(=O)(c1snnc1C)OCC" "C1O1O1O2"
389 "Lan1-CMP563" "C7H13N2O5P" 28.9 "CDCl3" 236.162281 7 2 1 5 "COP(=O)(C(c1c(N)o[nH]c1=O)C)OC" "C1O1O1O2"
390 "Lan1-CMP565" "C7H13O3P" 10.8 "CDCl3" 176.150081 7 0 1 3 "C=CP1(=O)OCC(CO1)(C)C" "C1O1O1O2"
391 "Lan1-CMP566" "C7H13O4P" 27.9 "CDCl3" 192.149481 7 0 1 4 "CC(=O)CCP1(=O)OCCCO1" "C1O1O1O2"
392 "Lan1-CMP568" "C8H15O4P" 16.84 "CDCl3" 206.176061 8 0 1 4 "CCC(=C(C)C)C(=O)CP(=O)(O)O" "C1O1O1O2"
393 "Lan1-CMP569" "C7H13O5P" 29.3 "CDCl3" 208.148881 7 0 1 5 "COC(=O)CC(=O)CP(OC)OC" "C1O1O1"
394 "Lan1-CMP570" "C7H13O6P" 10.11 "CDCl3" 224.148281 7 0 1 6 "COCC(=O)OC(=C)P(=O)(OC)OC" "C1O1O1O2"
395 "Lan1-CMP571" "C7H14BrO3P" 22.5 "CDCl3" 257.062021 7 0 1 3 "CCOP(=O)(CC(=C)Br)OCC" "C1O1O1O2"
396 "Lan1-CMP572" "C7H14BrO3P" 15.1 "CDCl3" 257.062021 7 0 1 3 "CCOP(=O)(C(=C)CBr)OCC" "C1O1O1O2"
397 "Lan1-CMP573" "C7H14ClO3P" 25.1 "CDCl3" 212.611021 7 0 1 3 "CCOP(=O)(C/C=C\Cl)OCC" "C1O1O1O2"
398 "Lan1-CMP574" "C7H14ClO3P" 24.7 "CDCl3" 212.611021 7 0 1 3 "CCOP(=O)(C/C=C\Cl)OCC" "C1O1O1O2"
399 "Lan1-CMP575" "C7H14ClO3P" 15.24 "CDCl3" 212.611021 7 0 1 3 "CCOP(=O)(C(=C)CCl)OCC" "C1O1O1O2"
400 "Lan1-CMP576" "C7H14ClO4P" 18.8 "CDCl3" 228.610421 7 0 1 4 "CCOP(=O)(CC(=O)CCl)OCC" "C1O1O1O2"
401 "Lan1-CMP577" "C7H14ClO4P" 7.9 "CDCl3" 228.610421 7 0 1 4 "CCOP(=O)(C1(Cl)OC1C)OCC" "C1O1O1O2"
402 "Lan1-CMP578" "C7H14ClO5P" 17.3 "CDCl3" 244.609821 7 0 1 5 "CCOP(=O)(COC(=O)CCl)OCC" "C1O1O1O2"
403 "Lan1-CMP579" "C7H14ClO5P" 25.6 "CDCl3" 244.609821 7 0 1 5 "CCOP(=O)(COC(=O)CCl)OCC" "C1O1O1O2"
404 "Lan1-CMP580" "C7H14Cl2NO3P" 180 "CDCl3" 262.070721 7 1 1 3 "O=C(OC(C)(C)C)NCCP(=O)(Cl)Cl" "C1Cl1Cl1O2"
405 "Lan1-CMP582" "C7H15LiNO4PS" 59.43 "CD3OD" 247.178061 7 1 1 4 "[Li]OC(=O)C(NP(=O)(OC)[S-])CC(C)C" "N1O1O2S1"
406 "Lan1-CMP583" "C7H14NNa2O6PS" 31.69 "D2O" 317.207461 7 1 1 6 "[Na]OP(=O)(CN1CCOCC1)CCS(=O)(=O)O[Na]" "C1C1O1O2"
407 "Lan1-CMP587" "C7H14NO3P" -19.872 "CDCl3" 191.164721 7 1 1 3 "CCCOP(=O)(C#N)OCCC" "C1O1O1O2"
408 "Lan1-CMP588" "C7H14NO3P" -23.366 "CDCl3" 191.164721 7 1 1 3 "CC(OP(=O)(C#N)OC(C)C)C" "C1O1O1O2"
409 "Lan1-CMP589" "C6H12NO3P" -19.872 "CDCl3" 177.138141 6 1 1 3 "CCCOP(=O)(OCC)C#N" "C1O1O1O2"
410 "Lan1-CMP590" "C7H14NO3P" -23.366 "CDCl3" 191.164721 7 1 1 3 "CC(OP(=O)(C#N)OC(C)C)C" "C1O1O1O2"
411 "Lan1-CMP592" "C7H14NO3PS" 16.66 "CDCl3" 223.229721 7 1 1 3 "CCOP(=O)(C(N=C=S)C)OCC" "C1O1O1O2"
412 "Lan1-CMP594" "C7H14NO5P" 11.86 "CDCl3" 223.163521 7 1 1 5 "COP(=O)(C(=C)C(C(=O)O)(N)C)OC" "C1O1O1O2"
413 "Lan1-CMP595" "C7H14NO5P" 14.6 "CDCl3" 223.163521 7 1 1 5 "CCOP(=O)(/C(=C/N(=O)=O)/C)OCC" "C1O1O1O2"
414 "Lan1-CMP597" "C7H14N3O4P" 30.6 "CDCl3" 235.177521 7 3 1 4 "COP(=O)(C(c1c(N)noc1N)C)OC" "C1O1O1O2"
415 "Lan1-CMP599" "C7H15Cl2O3P" 10 "CDCl3" 249.071961 7 0 1 3 "CCCOP(=O)(C(Cl)Cl)OCCC" "C1O1O1O2"
416 "Lan1-CMP600" "C7H15Cl2O3P" 8 "CDCl3" 249.071961 7 0 1 3 "ClC(P(=O)(OC(C)C)OC(C)C)Cl" "C1O1O1O2"
417 "Lan1-CMP602" "C7H15N4O3P" 29.5 "CDCl3" 234.192761 7 4 1 3 "COP(=O)(C(c1c(N)n[nH]c1N)C)OC" "C1O1O1O2"
418 "Lan1-CMP603" "C6H14O3P+" 147.6 "toluene" 165.147321 6 0 1 3 "C[C@@H]1OP(O[C@@H]1C)[O+](C)C" "O1O1O1"
419 "Lan1-CMP604" "C6H14O3P+" 137.1 "toluene" 165.147321 6 0 1 3 "C[C@@H]1OP(O[C@@H]1C)[O+](C)C" "O1O1O1"
420 "Lan1-CMP605" "C7H15O3P" 33.19 "CDCl3" 178.165961 7 0 1 3 "CP(=O)(OC1CCCCC1)O" "C1O1O1O2"
421 "Lan1-CMP606" "C7H15O3P" 34.9 "CDCl3" 178.165961 7 0 1 3 "CP(=O)(OC1CCCCC1)O" "C1O1O1O2"
422 "Lan1-CMP607" "C7H15O3P" 27.6 "CD3Cl3" 178.165961 7 0 1 3 "CCOP(=O)(CC=C)OCC" "C1O1O1O2"
423 "Lan1-CMP608" "C7H15O3P" 26.8 "CDCl3" 178.165961 7 0 1 3 "CCOP(=O)(CC=C)OCC" "C1O1O1O2"
424 "Lan1-CMP609" "C7H15O3P" 18 "CDCl3" 178.165961 7 0 1 3 "CCOP(=O)(/C=C/C)OCC" "C1O1O1O2"
425 "Lan1-CMP610" "C7H15O3P" 33.15 "CDCl3" 178.165961 7 0 1 3 "CP(=O)(OC1CCCCC1)O" "C1O1O1O2"
426 "Lan1-CMP611" "C7H15O3P" 28.2 "CDCl3" 178.165961 7 0 1 3 "CCP(=O)(OC1CCCC1)O" "C1O1O1O2"
427 "Lan1-CMP612" "C7H15O3P" 28.07 "CDCl3" 178.165961 7 0 1 3 "CCOP(=O)(CC=C)OCC" "C1O1O1O2"
428 "Lan1-CMP613" "C7H15O3PS" 103.9 "CDCl3" 210.230961 7 0 1 3 "CCC(=O)CCP(=S)(OC)OC" "C1O1O1S2"
429 "Lan1-CMP614" "C7H15O4P" 30.6 "CDCl3" 194.165361 7 0 1 4 "CCOP(=O)(OCC)CCC=O" "C1O1O1O2"
430 "Lan1-CMP615" "C7H15O4P" 19.4 "CDCl3" 194.165361 7 0 1 4 "CCOP(=O)(CC(=O)C)OCC" "C1O1O1O2"
431 "Lan1-CMP616" "C7H15O4P" 25.8 "CDCl3" 194.165361 7 0 1 4 "CCOP(=O)(CC1OC1)OCC" "C1O1O1O2"
432 "Lan1-CMP617" "C7H15O4P" 17.2 "CDCl3" 194.165361 7 0 1 4 "CCOCC(=C)P(=O)(OC)OC" "C1O1O1O2"
433 "Lan1-CMP618" "C7H15O5P" 19.3 "CDCl3" 210.164761 7 0 1 5 "CCOP(=O)(CC(=O)OC)OCC" "C1O1O1O2"
434 "Lan1-CMP619" "C7H15O5P" 28.61 "D2O" 210.164761 7 0 1 5 "CCOP(=O)(OCC)CCC(=O)O" "C1O1O1O2"
435 "Lan1-CMP620" "C7H15O5P" 23.1 "D2O" 210.164761 7 0 1 5 "CCOP(=O)(CC(=O)OC)OCC" "C1O1O1O2"
436 "Lan1-CMP621" "C7H15O6P" 23.71 "CDCl3" 226.164161 7 0 1 6 "COCC(=O)OC(P(=O)(OC)OC)C" "C1O1O1O2"
437 "Lan1-CMP622" "C7H16BrO4P" 29.2 "CDCl3" 275.077301 7 0 1 4 "CCOP(=O)(CC(CBr)O)OCC" "C1O1O1O2"
438 "Lan1-CMP623" "C7H16ClO4P" 29.4 "CDCl3" 230.626301 7 0 1 4 "CCOP(=O)(CC(CCl)O)OCC" "C1O1O1O2"
439 "Lan1-CMP624" "C7H16ClO4P" 28.9 "CDCl3" 230.626301 7 0 1 4 "CCOP(=O)(CC(CCl)O)OCC" "C1O1O1O2"
440 "Lan1-CMP625" "C7H16Cl2NO2P" 18.2 "CDCl3" 248.087201 7 1 1 2 "CCOP(=O)(N(CC)CC)C(Cl)Cl" "C1N1O1O2"
441 "Lan1-CMP626" "C7H16NO2P" 47.54 "CDCl3" 177.181201 7 1 1 2 "CP(=O)(OCC)CNCC=C" "C1C1O1O2"
442 "Lan1-CMP628" "C7H16NO3P" 26.2 "CDCl3" 193.180601 7 1 1 3 "CCOP(=O)(CC1NC1)OCC" "C1O1O1O2"
443 "Lan1-CMP629" "C7H16NO3PS" 75.08 "CDCl3" 225.245601 7 1 1 3 "CCO/C=N\P(=S)(OCC)OCC" "N1O1O1S2"
444 "Lan1-CMP630" "C7H16NO4P" 30.9 "CDCl3" 209.180001 7 1 1 4 "CCOP(=O)(OCC)CCC(=O)N" "C1O1O1O2"
445 "Lan1-CMP632" "C6H14NO5P" 26.58 NA 211.152821 6 1 1 5 "CCOP(=O)(CNC(=O)O)OCC" "C1O1O1O2"
446 "Lan1-CMP633" "C7H16NO5PS" 43.8 NA 257.244401 7 1 1 5 "COC(=O)CS(=O)(=O)N(CP(=O)(C)C)C" "C1C1C1O2"
447 "Lan1-CMP634" "C7H16NO6P" 22 "CDCl3" 241.178801 7 1 1 6 "CCOP(=O)(C(CN(=O)=O)(O)C)OCC" "C1O1O1O2"
448 "Lan1-CMP635" "C7H16N3O3P" 30.93 "CDCl3" 221.194001 7 3 1 3 "CCOP(=O)(OCC)CCCN=N#N" "C1O1O1O2"
449 "Lan1-CMP637" "C7H16N5P" 76.5 "benzene" 201.209201 7 5 1 0 "CN(P(c1ncnn1C)N(C)C)C" "C1N1N1"
450 "Lan1-CMP638" "C7H17ClNPS" 172.6 NA 213.708341 7 1 1 0 "CCCSP(N(CC)CC)Cl" "Cl1N1S1"
451 "Lan1-CMP639" "C7H17ClNPS" 171 NA 213.708341 7 1 1 0 "CCN(P(SC(C)C)Cl)CC" "Cl1N1S1"
452 "Lan1-CMP640" "C7H20AlCl4NPS" 426.3 NA 350.072699 7 1 1 0 "Cl[Al-](Cl)(Cl)Cl.CCCS[PH2+]N(CC)CC" "H1H1N1S1"
453 "Lan1-CMP641" "C7H20AlCl4NPS" 426.9 NA 350.072699 7 1 1 0 "Cl[Al-](Cl)(Cl)Cl.CCN([PH2+]SC(C)C)CC" "H1H1N1S1"
454 "Lan1-CMP643" "C7H17N2O4P" 22.6 "CDCl3" 224.194641 7 2 1 4 "CNNC(=O)CP(=O)(OCC)OCC" "C1O1O1O2"
455 "Lan1-CMP644" "C7H17N2O4P" 22.6 "CDCl3" 224.194641 7 2 1 4 "CNNC(=O)CP(=O)(OCC)OCC" "C1O1O1O2"
456 "Lan1-CMP646" "C7H17O2PS" 91.4 "CDCl3" 196.247441 7 0 1 2 "CCCOP(=S)(OCCC)C" "C1O1O1S2"
457 "Lan1-CMP647" "C9H21O2PS" 100.1 "CDCl3" 224.300601 9 0 1 2 "CCCP(=S)(OCCC)OCCC" "C1O1O1S2"
458 "Lan1-CMP648" "C7H17O3P" 29.5 "CDCl3" 180.181841 7 0 1 3 "CC(OP(=O)(OC(C)C)C)C" "C1O1O1O2"
459 "Lan1-CMP649" "C7H17O3P" 36.9 "CDCl3" 180.181841 7 0 1 3 "CCCCCCOP(=O)(O)C" "C1O1O1O2"
460 "Lan1-CMP650" "C7H17O3P" 31.2 "CDCl3" 180.181841 7 0 1 3 "CCCP(=O)(OCC)OCC" "C1O1O1O2"
461 "Lan1-CMP651" "C7H17O3P" 35.8 "CDCl3" 180.181841 7 0 1 3 "CCOP(=O)(C(C)C)OCC" "C1O1O1O2"
462 "Lan1-CMP652" "C7H17O3P" 33.44 "CDCl3" 180.181841 7 0 1 3 "CC(C(C)(C)C)OP(=O)(O)C" "C1O1O1O2"
463 "Lan1-CMP653" "C7H17O3P" 33.26 "CDCl3" 180.181841 7 0 1 3 "CCCCCCOP(=O)(O)C" "C1O1O1O2"
464 "Lan1-CMP654" "C7H17O3PS" 101.5 "CDCl3" 212.246841 7 0 1 3 "COP(=S)(C(C(C)(C)C)O)OC" "C1O1O1S2"
465 "Lan1-CMP655" "C7H17O3PS" 24.2 "CDCl3" 212.246841 7 0 1 3 "CCSCP(=O)(OCC)OCC" "C1O1O1O2"
466 "Lan1-CMP656" "C7H17O3PS" 31.6 "CDCl3" 212.246841 7 0 1 3 "SCCCP(=O)(OCC)OCC" "C1O1O1O2"
467 "Lan1-CMP657" "C7H17O4P" 31.4 "CDCl3" 196.181241 7 0 1 4 "CCCOP(=O)(OCCOC)C" "C1O1O1O2"
468 "Lan1-CMP658" "C7H17O4P" 35.8 "CDCl3" 196.181241 7 0 1 4 "COCCOP(=O)(C(C)C)OC" "C1O1O1O2"
469 "Lan1-CMP659" "C7H17O4P" 27.72 "CDCl3" 196.181241 7 0 1 4 "CCCCC(P(=O)(OC)OC)O" "C1O1O1O2"
470 "Lan1-CMP660" "C7H17O4P" 37.56 "CDCl3" 196.181241 7 0 1 4 "CCP(=O)(OCCOC(C)C)O" "C1O1O1O2"
471 "Lan1-CMP661" "C7H17O4P" 0.97 NA 196.181241 7 0 1 4 "CCCOP(=O)(OCC)OCC" "O1O1O1O2"
472 "Lan1-CMP662" "C7H17O4P" 0.72 NA 196.181241 7 0 1 4 "CCCOP(=O)(OCCC)OC" "O1O1O1O2"
473 "Lan1-CMP663" "C7H17O4P" 24.08 "CDCl3" 196.181241 7 0 1 4 "OCP(=O)(OC(C)C)OC(C)C" "C1O1O1O2"
474 "Lan1-CMP664" "C7H17O4PSi" 135.22 "CDCl3" 224.266741 7 0 1 4 "C[Si](OCCOP1OCCO1)(C)C" "O1O1O1"
475 "Lan1-CMP665" "C7H22NO2PSi2" 152.54 "CDCl3" 239.399841 7 1 1 2 "C[Si-2]OP(CN(CC)CC)O[Si-2]C" "C1O1O1"
476 "Lan1-CMP666" "C8H20NO3P" 10.77 "CDCl3" 209.223061 8 1 1 3 "CCOP(=O)(CN(CC)C)OCC" "C1O1O1O2"
477 "Lan1-CMP667" "C8H20NO3P" 13.75 "CDCl3" 209.223061 8 1 1 3 "CCCN(CP(=O)(OC)OC)CC" "C1O1O1O2"
478 "Lan1-CMP668" "C8H20NO3P" 11.71 "CDCl3" 209.223061 8 1 1 3 "CCN(C(C)C)CP(=O)(OC)OC" "C1O1O1O2"
479 "Lan1-CMP669" "C7H18NO3P" 23.78 "CDCl3" 195.196481 7 1 1 3 "CCNCP(=O)(OCC)OCC" "C1O1O1O2"
480 "Lan1-CMP670" "C7H18NO5PS" 18.46 "D2O" 259.260281 7 1 1 5 "CCOP(=O)(CN(S(=O)(=O)C)C)OCC" "C1O1O1O2"
481 "Lan1-CMP671" "C7H18N3O2P" 25 "CD3OD" 207.210481 7 3 1 2 "CC(=N)NCCCCC(P(=O)O)N" "C1H1O1O2"
482 "Lan1-CMP672" "C7H18N3O3P" 14.27 "D2O" 223.209881 7 3 1 3 "CC(=N)NCCCCC(P(=O)(O)O)N" "C1O1O1O2"
483 "Lan1-CMP673" "C7H18N3O5P" 8.68 "CDCl3" 255.208681 7 3 1 5 "COCCOP(=O)(NC(=N)N)OCCOC" "N1O1O1O2"
484 "Lan1-CMP677" "C7H19O2PSSi" 56.26 "D2O" 226.348821 7 0 1 2 "CCCCOP(=S)O[Si](C)(C)C" "H1O1O1S2"
485 "Lan1-CMP678" "C7H19O2PSi" 155.21 "D2O" 194.283821 7 0 1 2 "CCCCOPO[Si](C)(C)C" "H1O1O1"
486 "Lan1-CMP679" "C7H20NOPSi" 109.52 "D2O" 193.299061 7 1 1 1 "CCN(PO[Si](C)(C)C)CC" "H1N1O1"
487 "Lan1-CMP680" "C7H21O3PSi2" 17.9 "CDCl3" 240.384601 7 0 1 3 "C[Si](OP(=O)(O[Si](C)(C)C)C)(C)C" "C1O1O1O2"
488 "Lan1-CMP681" "C7H22NO2PSi2" 122.21 "D2O" 239.399841 7 1 1 2 "COP(=O)N([Si](C)(C)C)[Si](C)(C)C" "H1N1O1O2"
489 "Lan1-CMP682" "C8H3Cl4O2PS" 109.2 NA 335.958981 8 0 1 2 "C=CP1(=S)Oc2c(O1)c(Cl)c(c(c2Cl)Cl)Cl" "C1O1O1S2"
490 "Lan1-CMP683" "C8H5Cl4O3P" 36.74 "CDCl3" 321.909261 8 0 1 3 "CCP1(=O)Oc2c(O1)c(Cl)c(c(c2Cl)Cl)Cl" "C1O1O1O2"
491 "Lan1-CMP684" "C8H8BrClNPS" 160.3 NA 296.551581 8 1 1 0 "ClP1SCCN1c1ccc(cc1)Br" "Cl1N1S1"
492 "Lan1-CMP685" "C8H11AlBrCl4NPS" 402.72 NA 432.915939 8 1 1 0 "Cl[Al-](Cl)(Cl)Cl.Brc1ccc(cc1)N1CCS[PH2+]1" "H1H1N1S1"
493 "Lan1-CMP687" "C8H8ClO2P" 23.9 "CDCl3" 202.574681 8 0 1 2 "C=CP(=O)(Oc1ccccc1)Cl" "C1Cl1O1O2"
494 "Lan1-CMP689" "C8H8Cl4N3O4PS" 59.72 "CDCl3" 415.017581 8 3 1 4 "NNP(=S)(Oc1ccc(cc1)N(=O)=O)OC(C(Cl)(Cl)Cl)Cl" "N1O1O1S2"
495 "Lan1-CMP690" "C8H8FO2P" 11.5 NA 186.1200842 8 0 1 2 "C=CP(=O)(Oc1ccccc1)F" "C1F1O1O2"
496 "Lan1-CMP691" "C8H8NaO5P" 25.64 "DMSO-d6" 238.109651 8 0 1 5 "[Na]OP(=O)C(c1ccc(cc1)C(=O)O)O" "C1H1O1O2"
497 "Lan1-CMP693" "C8H9ClNPS" 161.7 NA 217.655521 8 1 1 0 "ClP1SCCN1c1ccccc1" "Cl1N1S1"
498 "Lan1-CMP694" "C8H9Cl2N2O2PS" 44.1 "CDCl3" 299.114021 8 2 1 2 "COC(=O)Cn1cccc/c/1=N\P(=S)(Cl)Cl" "Cl1Cl1N1S2"
499 "Lan1-CMP695" "C8H9Cl2O4P" -6.9 "CDCl3" 271.034421 8 0 1 4 "COP(=O)(Oc1ccc(cc1Cl)Cl)OC" "O1O1O1O2"
500 "Lan1-CMP696" "C8H9NO3PS-" 48.2 "CDCl3" 230.200721 8 1 1 3 "COP(=S)(NC(=O)c1ccccc1)[O-]" "N1O1O1S2"
501 "Lan1-CMP697" "C8H12AlCl4NPS" 406.4 NA 354.019879 8 1 1 0 "C1CN([PH2+]S1)c1ccccc1.Cl[Al-](Cl)(Cl)Cl" "H1H1N1S1"
502 "Lan1-CMP698" "C8H9N2O2PS2" 89.9 "CDCl3" 260.273021 8 2 1 2 "O=C(c1ccncc1)NP1(=S)OCCS1" "N1O1S1S2"
503 "Lan1-CMP699" "C8H9O3P" 20.3 "CDCl3" 184.129021 8 0 1 3 "COP(=O)(CC1=C=C=C=C1)OC" "C1O1O1O2"
504 "Lan1-CMP701" "C8H9O6P" 17.68 "DMSO-d6" 232.127221 8 0 1 6 "OC(=O)c1ccc(cc1)C(P(=O)(O)O)O" "C1O1O1O2"
505 "Lan1-CMP702" "C8H10ClO2P" 30 "CDCl3" 204.590561 8 0 1 2 "CCOP(=O)(c1ccccc1)Cl" "C1Cl1O1O2"
506 "Lan1-CMP703" "C8H10ClO4P" -6.5 "CDCl3" 236.589361 8 0 1 4 "COP(=O)(Oc1ccc(cc1)Cl)OC" "O1O1O1O2"
507 "Lan1-CMP704" "C8H10Cl4N3P" 49.7 "C6D6" 320.970861 8 3 1 0 "CN(c1ncc(n1C)P(C(=C(Cl)Cl)Cl)Cl)C" "C1C1Cl1"
508 "Lan1-CMP705" "C8H10NO4P" 20.09 "D2O" 215.143061 8 1 1 4 "O=C(c1ccccc1)NCP(=O)(O)O" "C1O1O1O2"
509 "Lan1-CMP707" "C8H10NaO2P" 24.1 "D2O" 192.127331 8 0 1 2 "[Na]OP(=O)CCc1ccccc1" "C1H1O1O2"
510 "Lan1-CMP708" "C8H10NaO4P" 27.13 "DMSO-d6" 224.126131 8 0 1 4 "COc1ccc(cc1)C(P(=O)O[Na])O" "C1H1O1O2"
511 "Lan1-CMP709" "C8H10NaO5P" 26.71 "DMSO-d6" 240.125531 8 0 1 5 "COc1cc(ccc1O)C(P(=O)O[Na])O" "C1H1O1O2"
512 "Lan1-CMP713" "C8H11BrClO3P" 7.77 NA 301.501901 8 0 1 3 "ClC1=CP(=O)(O)OC2C1(Br)CCCC2" "C1O1O1O2"
513 "Lan1-CMP714" "C8H11ClNOPS" 65 "CDCl3" 235.670801 8 1 1 1 "CCOP(=S)(Nc1ccccc1)Cl" "Cl1N1O1S2"
514 "Lan1-CMP715" "C8H11Cl2O3P" 7.3 NA 257.050901 8 0 1 3 "ClC1=CP(=O)(O)OC2C1(Cl)CCCC2" "C1O1O1O2"
515 "Lan1-CMP717" "C8H11NNaO2P" 24.75 "D2O" 207.141971 8 1 1 2 "[Na]OP(=O)CCc1ccc(nc1)C" "C1H1O1O2"
516 "Lan1-CMP718" "C8H11N2O3PS" 11.9 "CDCl3" 246.223301 8 2 1 3 "N#Cc1c(N)sc(c1P(=O)(OC)OC)C" "C1O1O1O2"
517 "Lan1-CMP719" "C8H11N2O3PS" 14.2 "CDCl3" 246.223301 8 2 1 3 "N#Cc1c(N)sc(c1C)P(=O)(OC)OC" "C1O1O1O2"
518 "Lan1-CMP720" "C8H11N2O5P" 13.68 "D2O-NaOD" 246.157101 8 2 1 5 "OC(=O)CNC(P(=O)(O)O)c1cccnc1" "C1O1O1O2"
519 "Lan1-CMP721" "C8H11N4OP" 38.08 "CDCl3" 210.172901 8 4 1 1 "Nc1ccccc1C1=NNP(=O)(N1)C" "C1N1N1O2"
520 "Lan1-CMP724" "C8H11O2PS" 89.6 "CDCl3" 202.210501 8 0 1 2 "COP(=S)(c1ccccc1)OC" "C1O1O1S2"
521 "Lan1-CMP725" "C8H11O3P" 20.7 "CDCl3" 186.144901 8 0 1 3 "CCOP(=O)(c1ccccc1)O" "C1O1O1O2"
522 "Lan1-CMP726" "C8H11O3P" 21.04 "CDCl3" 186.144901 8 0 1 3 "CCOP(=O)(c1ccccc1)O" "C1O1O1O2"
523 "Lan1-CMP727" "C8H11O3P" 31.1 "D2O" 186.144901 8 0 1 3 "OC(P(O)O)Cc1ccccc1" "C1O1O1"
524 "Lan1-CMP729" "C8H11O4P" -6.4 "CDCl3" 202.144301 8 0 1 4 "COP(=O)(Oc1ccccc1)OC" "O1O1O1O2"
525 "Lan1-CMP730" "C8H11O5P" 20.76 "DMSO-d6" 218.143701 8 0 1 5 "COc1ccc(cc1)C(P(=O)(O)O)O" "C1O1O1O2"
526 "Lan1-CMP731" "C8H11O6P" 16.16 "DMSO-d6" 234.143101 8 0 1 6 "COc1cc(ccc1O)C(P(=O)(O)O)O" "C1O1O1O2"
527 "Lan1-CMP732" "C8H12Br2NP" 145.21 "CHCl3" 312.969341 8 1 1 0 "BrP(c1ccn(c1)C(C)(C)C)Br" "Br1Br1C1"
528 "Lan1-CMP734" "C8H12ClO2P" 32.1 "CDCl3" 206.606441 8 0 1 2 "CC1=C(Cl)C=CP(=O)(C1)OCC" "C1C1O1O2"
529 "Lan1-CMP735" "C8H12ClO2P" 31.2 "CDCl3" 206.606441 8 0 1 2 "CC1=CP(=O)(CC=C1Cl)OCC" "C1C1O1O2"
530 "Lan1-CMP736" "C8H12Cl2NP" 156.99 "CHCl3" 224.067341 8 1 1 0 "ClP(c1ccn(c1)C(C)(C)C)Cl" "C1Cl1Cl1"
531 "Lan1-CMP737" "C8H12F2IO3P" 1.07 "CDCl3" 352.0541174 8 0 1 3 "CCOP1(=O)OC(C)(C)C(=CC1(F)F)I" "C1O1O1O2"
532 "Lan1-CMP739" "C8H12NO3P" 18.3 "CDCl3" 201.159541 8 1 1 3 "NC(P(=O)(O)O)c1ccc(cc1)C" "C1O1O1O2"
533 "Lan1-CMP740" "C8H12NO3P" 19.7 "CDCl3" 201.159541 8 1 1 3 "Cc1cccc(c1)C(P(=O)(O)O)N" "C1O1O1O2"
534 "Lan1-CMP741" "C8H12NO3P" 8.5 "CDCl3" 201.159541 8 1 1 3 "N#CC12CCCOP2(=O)OCCC1" "C1O1O1O2"
535 "Lan1-CMP748" "C8H13N2O3P" 8.29 "CDCl3" 216.174181 8 2 1 3 "CCOP(=O)(c1ccncn1)OCC" "C1O1O1O2"
536 "Lan1-CMP749" "C8H13N2O3PS2" 14.3 "CDCl3" 280.304181 8 2 1 3 "COP(=O)(c1sc(c(c1C)C(=S)N)N)OC" "C1O1O1O2"
537 "Lan1-CMP750" "C8H13N2O4PS" 16.6 "CDCl3" 264.238581 8 2 1 4 "COP(=O)(c1sc(c(c1C)C(=O)N)N)OC" "C1O1O1O2"
538 "Lan1-CMP753" "C8H13N4O2PS3" 54.08 "CDCl3" 324.383181 8 4 1 2 "CCN(P1(=O)N2N=C(SC2=NC(=S)S1=O)C)CC" "N1N1O2S1"
539 "Lan1-CMP755" "C8H13O4P" 16.8 "CDCl3" 204.160181 8 0 1 4 "CC=C=C(P(=O)(OC)OC)C(=O)C" "C1O1O1O2"
540 "Lan1-CMP758" "C8H14ClOP" 31.15 "CDCl3" 192.622921 8 0 1 1 "C/C=C(/C(=C\P(=O)(C)C)/Cl)\C" "C1C1C1O2"
541 "Lan1-CMP759" "C8H14ClO2P" 45.1 "CDCl3" 208.622321 8 0 1 2 "CCOP1(=O)CCC(=C(C1)C)Cl" "C1C1O1O2"
542 "Lan1-CMP760" "C8H14Cl3O3P" 25.19 "CHCl3" 295.527721 8 0 1 3 "OC(C(Cl)(Cl)Cl)P(=O)OC1CCCCC1" "C1H1O1O2"
543 "Lan1-CMP761" "C8H14F5O4P" 16.9 "CDCl3" 300.160137 8 0 1 4 "CCOP(=O)(C[C@@H](C(C(F)(F)F)(F)F)O)OCC" "C1O1O1O2"
544 "Lan1-CMP762" "C8H14F6NO2P" 152.4 NA 301.1664402 8 1 1 2 "CCN(P(OCC(F)(F)F)OCC(F)(F)F)CC" "N1O1O1"
545 "Lan1-CMP766" "C8H14NO6PS" 47.36 "CDCl3" 283.238621 8 1 1 6 "COC(=O)C(NP1(=O)OCCS1)CC(=O)OC" "N1O1O2S1"
546 "Lan1-CMP767" "C8H14N3O3P" 8.25 "CDCl3" 231.188821 8 3 1 3 "CCOP(=O)(c1cnc(nc1)N)OCC" "C1O1O1O2"
547 "Lan1-CMP768" "C8H14N5OP" 56.99 NA 227.203421 8 5 1 1 "CN(c1npnc(n1)N1CCOCC1)C" "N1N2"
548 "Lan1-CMP769" "C8H14N7P" 27.7 "benzene" 239.217421 8 7 1 0 "CN(P(c1ncnn1C)c1ncnn1C)C" "C1C1N1"
549 "Lan1-CMP773" "C8H15N2O3P" 9.9 "CDCl3" 218.190061 8 2 1 3 "CCOP(=O)(c1ccn(n1)C)OCC" "C1O1O1O2"
550 "Lan1-CMP774" "C8H15N2O3P" 5.66 "CDCl3" 218.190061 8 2 1 3 "CCOP(=O)(c1ccnn1C)OCC" "C1O1O1O2"
551 "Lan1-CMP775" "C9H17N2O6PS--" 46.83 "D2O" 312.279841 9 2 1 6 "O=C(NC(C(=O)N)COP(=O)([S-])[O-])OCC(C)(C)C" "O1O1O2S1"
552 "Lan1-CMP776" "C8H15O2P" 48.7 "CDCl3" 174.177261 8 0 1 2 "CCOP1(=O)CCC=C(C1)C" "C1C1O1O2"
553 "Lan1-CMP777" "C8H15O2P" 74.5 "CDCl3" 174.177261 8 0 1 2 "CCCOP1(=O)CC=C(C1)C" "C1C1O1O2"
554 "Lan1-CMP778" "C8H15O2P" 73.2 "CDCl3" 174.177261 8 0 1 2 "CC(OP1(=O)CC=C(C1)C)C" "C1C1O1O2"
555 "Lan1-CMP780" "C8H15O3P" 18.56 "CDCl3" 190.176661 8 0 1 3 "CCOP(=O)(C(=C)C=C)OCC" "C1O1O1O2"
556 "Lan1-CMP781" "C8H15O3P" 26.2 "CDCl3" 190.176661 8 0 1 3 "C=CP1(=O)OC(C(O1)(C)C)(C)C" "C1O1O1O2"
557 "Lan1-CMP782" "C8H15O4P" 16.78 "CDCl3" 206.176061 8 0 1 4 "CC=C=C(P(=O)(OC)OC)C(O)C" "C1O1O1O2"
558 "Lan1-CMP783" "C8H15O4P" -2.22 "CDCl3" 206.176061 8 0 1 4 "CCOP(=O)(C(=O)/C=C/C)OCC" "C1O1O1O2"
559 "Lan1-CMP784" "C8H15O4P" 19.3 "CDCl3" 206.176061 8 0 1 4 "COP(=O)(C(=C)CCC(=O)C)OC" "C1O1O1O2"
560 "Lan1-CMP786" "C8H15O4PS" 16.8 "CDCl3" 238.241061 8 0 1 4 "COSC(=C=C(C)C)P(=O)(OC)OC" "C1O1O1O2"
561 "Lan1-CMP787" "C8H15O5P" 23.37 "D2O" 222.175461 8 0 1 5 "CCOP(=O)(C1COC(=O)C1)OCC" "C1O1O1O2"
562 "Lan1-CMP788" "C8H15O5P" 30.5 "CDCl3" 222.175461 8 0 1 5 "COC[C@@H]1OP(=O)(O[C@H]1COC)C=C" "C1O1O1O2"
563 "Lan1-CMP789" "C8H15O5PS" 16.48 "CDCl3" 254.240461 8 0 1 5 "COS(=O)C(=C=C(C)C)P(=O)(OC)OC" "C1O1O1O2"
564 "Lan1-CMP790" "C8H15O7P" 27.1 "CDCl3" 254.174261 8 0 1 7 "COC(=O)CCC(C(=O)OC)CP(=O)(O)O" "C1O1O1O2"
565 "Lan1-CMP791" "C8H15O7PS" 0.82 "CD3OD" 286.239261 8 0 1 7 "CCCOP(=S)(OC(C(=O)O)CCC(=O)O)O" "O1O1O1S2"
566 "Lan1-CMP793" "C8H16BrO4P" -6.9 "CDCl3" 287.088001 8 0 1 4 "CCOP(=O)(C(=O)C(CC)Br)OCC" "C1O1O1O2"
567 "Lan1-CMP794" "C8H16ClN4P" 120.9 "C6D6" 234.666201 8 4 1 0 "CN(P(c1cnc(n1C)N(C)C)Cl)C" "C1Cl1N1"
568 "Lan1-CMP796" "C8H16ClO4P" -6.4 "CDCl3" 242.637001 8 0 1 4 "CCOP(=O)(C(=O)C(CC)Cl)OCC" "C1O1O1O2"
569 "Lan1-CMP797" "C8H16Cl2N5P" 56.5 "CDCl3" 284.125901 8 5 1 0 "CCN(C1=NC(=NP(=N1)(Cl)Cl)N(CC)C)C" "Cl1Cl1N1N2"
570 "Lan1-CMP798" "C8H16FO5P" 8.6 "CDCl3" 242.1818042 8 0 1 5 "CCOC(=O)C(P(=O)(OCC)OCC)F" "C1O1O1O2"
571 "Lan1-CMP801" "C8H16NO2P" 43.36 NA 189.191901 8 1 1 2 "O=C1CCCCN1CP(=O)(C)C" "C1C1C1O2"
572 "Lan1-CMP803" "C8H16NO3P" 20.9 "CDCl3" 205.191301 8 1 1 3 "O=P1(OCCCO1)CN1CCCC1" "C1O1O1O2"
573 "Lan1-CMP804" "C8H16NO3PS" 18.92 "CDCl3" 237.256301 8 1 1 3 "CCC(P(=O)(OCC)OCC)N=C=S" "C1O1O1O2"
574 "Lan1-CMP807" "C8H16NO4P" 19.8 "CDCl3" 221.190701 8 1 1 4 "O=P1(OCCCO1)CN1CCOCC1" "C1O1O1O2"
575 "Lan1-CMP809" "C8H16NO5P" 30.88 "D2O" 237.190101 8 1 1 5 "OC(=O)CCP(=O)(CN1CCOCC1)O" "C1C1O1O2"
576 "Lan1-CMP810" "C8H16NO5P" 2.36 "CDCl3" 237.190101 8 1 1 5 "COC(=O)CNP1(=O)OCC(CO1)(C)C" "N1O1O1O2"
577 "Lan1-CMP811" "C8H16NO5P" 15.9 "CDCl3" 237.190101 8 1 1 5 "CC/C(=C\N(=O)=O)/P(=O)(OCC)OCC" "C1O1O1O2"
578 "Lan1-CMP813" "C8H16NO7P" 8.49 "CD3OD" 269.188901 8 1 1 7 "CCCOP(=O)(NC(C(=O)O)CCC(=O)O)O" "N1O1O1O2"
579 "Lan1-CMP815" "C8H16N3O5P" 22.02 "CD3OD" 265.203501 8 3 1 5 "COP(=O)(CNN1C(=O)NC(C1=O)(C)C)OC" "C1O1O1O2"
580 "Lan1-CMP816" "C8H16N3PS" 56.6 "CDCl3" 217.271501 8 3 1 0 "CC/N=C\1/N=P(C(=S)N1CC)(C)C" "C1C1C1N2"
581 "Lan1-CMP817" "C8H17O4P" 20.7 "CDCl3" 208.191941 8 0 1 4 "CCOP(=O)(C(C1OC1)C)OCC" "C1O1O1O2"
582 "Lan1-CMP818" "C8H17O4PS" 102.7 "CDCl3" 240.256941 8 0 1 4 "COP(=S)(CCC(=O)OC(C)C)OC" "C1O1O1S2"
583 "Lan1-CMP821" "C8H17ClNPS" 166.9 NA 225.719041 8 1 1 0 "CCCSP(N1CCCCC1)Cl" "Cl1N1S1"
584 "Lan1-CMP824" "C8H20AlCl4NPS" 418.68 NA 362.083399 8 1 1 0 "Cl[Al-](Cl)(Cl)Cl.CCCS[PH2+]N1CCCCC1" "H1H1N1S1"
585 "Lan1-CMP825" "C8H17N4P" 79 "benzene" 200.221141 8 4 1 0 "CN(P(c1nccn1C)N(C)C)C" "C1N1N1"
586 "Lan1-CMP827" "C8H17O2P" 51.8 "CDCl3" 176.193141 8 0 1 2 "CCOP1(=O)CCCC(C1)C" "C1C1O1O2"
587 "Lan1-CMP828" "C8H17O3P" 144.4 "toluene" 192.192541 8 0 1 3 "C[C@@H]1OP(O[C@@H]1C)OC(C)(C)C" "O1O1O1"
588 "Lan1-CMP829" "C8H17O3P" 136 "toluene" 192.192541 8 0 1 3 "C[C@@H]1OP(O[C@@H]1C)OC(C)(C)C" "O1O1O1"
589 "Lan1-CMP830" "C8H17O3P" 35.2 "CDCl3" 192.192541 8 0 1 3 "CP(=O)(OC1CCCCCC1)O" "C1O1O1O2"
590 "Lan1-CMP831" "C8H17O3P" 26.8 "CDCl3" 192.192541 8 0 1 3 "CCOP(=O)(CC(=C)C)OCC" "C1O1O1O2"
591 "Lan1-CMP832" "C8H17O3P" 27.3 "CDCl3" 192.192541 8 0 1 3 "CCOP(=O)(C/C=C/C)OCC" "C1O1O1O2"
592 "Lan1-CMP833" "C8H17O3P" 36.28 "CDCl3" 192.192541 8 0 1 3 "CCP(=O)(OC1CCCCC1)O" "C1O1O1O2"
593 "Lan1-CMP834" "C8H17O3PS2" -4.25 "CDCl3" 256.322541 8 0 1 3 "CSC(=S)P(=O)(OC(C)C)OC(C)C" "C1O1O1O2"
594 "Lan1-CMP835" "C8H17O4P" 31.2 "CDCl3" 208.191941 8 0 1 4 "CCOP(=O)(CCC(=O)C)OCC" "C1O1O1O2"
595 "Lan1-CMP836" "C8H17O4P" 31.4 "CDCl3" 208.191941 8 0 1 4 "CCOP(=O)(CCC(=O)C)OCC" "C1O1O1O2"
596 "Lan1-CMP837" "C8H17O4P" 24 "CDCl3" 208.191941 8 0 1 4 "CCOP(=O)(C(C=C)(O)C)OCC" "C1O1O1O2"
597 "Lan1-CMP838" "C8H17O5P" 19.5 "CDCl3" 224.191341 8 0 1 5 "CCOC(=O)CP(=O)(OCC)OCC" "C1O1O1O2"
598 "Lan1-CMP839" "C8H17O5P" 20.5 "CDCl3" 224.191341 8 0 1 5 "CCOC(=O)CP(=O)(OCC)OCC" "C1O1O1O2"
599 "Lan1-CMP840" "C8H18ClOP" 96.2 NA 196.654681 8 0 1 1 "CC(P(=O)(C(C)(C)C)Cl)(C)C" "C1C1Cl1O2"
600 "Lan1-CMP841" "C8H18ClO3P" 4.58 "CDCl3" 228.653481 8 0 1 3 "CCCCOP(=O)(OCCCC)Cl" "Cl1O1O1O2"
601 "Lan1-CMP842" "C8H18ClO3P" 4.16 "CDCl3" 228.653481 8 0 1 3 "CCCCOP(=O)(OCCCC)Cl" "Cl1O1O1O2"
602 "Lan1-CMP843" "C8H18ClO3P" 4.71 "CDCl3" 228.653481 8 0 1 3 "CCC(OP(=O)(OC(CC)C)Cl)C" "Cl1O1O1O2"
603 "Lan1-CMP851" "C8H18NO3P" 23.69 "CDCl3" 207.207181 8 1 1 3 "CCOP(=O)(CNCC=C)OCC" "C1O1O1O2"
604 "Lan1-CMP852" "C8H18NO3P" 21.5 "CDCl3" 207.207181 8 1 1 3 "CCN(CP1(=O)OCCCO1)CC" "C1O1O1O2"
605 "Lan1-CMP854" "C8H18NO4P" 26.85 "D2O" 223.206581 8 1 1 4 "CCN(CP(=O)(CCC(=O)O)O)CC" "C1C1O1O2"
606 "Lan1-CMP855" "C8H18NO5P" -4.72 "CDCl3" 239.205981 8 1 1 5 "CONC(=O)P(=O)(OC(C)C)OC(C)C" "C1O1O1O2"
607 "Lan1-CMP857" "C8H18N3O3P" 31.37 "CDCl3" 235.220581 8 3 1 3 "CCOP(=O)(OCC)CCCCN=N#N" "C1O1O1O2"
608 "Lan1-CMP858" "C8H18N3O3PS" 65.32 "CDCl3" 267.285581 8 3 1 3 "CCOP(=S)(N/N=C(/C(=N/O)/C)\C)OCC" "N1O1O1S2"
609 "Lan1-CMP859" "C8H18N3O4P" 2.89 "CDCl3" 251.219981 8 3 1 4 "CCOP(=O)(N/N=C(/C(=N/O)/C)\C)OCC" "N1O1O1O2"
610 "Lan1-CMP861" "C8H19ClNP" 136.8 "CD2Cl2" 195.669921 8 1 1 0 "ClP(C(C)(C)C)NC(C)(C)C" "C1Cl1N1"
611 "Lan1-CMP862" "C8H19ClNPS" 169 NA 227.734921 8 1 1 0 "CCSP(N(C(C)C)C(C)C)Cl" "Cl1N1S1"
612 "Lan1-CMP863" "C8H21ClN5P" 31 "CH3CN" 253.712601 8 5 1 0 "Cn1ccnc1[P+](N(C)C)(N(C)C)N.[Cl-]" "C1N1N1N1"
613 "Lan1-CMP864" "C8H19F3O4PSi" 7.6 "CDCl3" 295.2885306 8 0 1 4 "CCO[P-](=O)(C(F)(F)F)(O[Si](C)(C)C)OCC" "C1O1O1O1O2"
614 "Lan1-CMP867" "C8H22AlCl4NPS" 437.9 NA 364.099279 8 1 1 0 "Cl[Al-](Cl)(Cl)Cl.CCS[PH2+]N(C(C)C)C(C)C" "H1H1N1S1"
615 "Lan1-CMP870" "C8H19O3P" 33.3 "CDCl3" 194.208421 8 0 1 3 "CCCCP(=O)(OCC)OCC" "C1O1O1O2"
616 "Lan1-CMP871" "C8H19O3P" 31.6 "CDCl3" 194.208421 8 0 1 3 "CCCCP(=O)(OCC)OCC" "C1O1O1O2"
617 "Lan1-CMP872" "C8H19O3P" 35.5 "CDCl3" 194.208421 8 0 1 3 "CCOP(=O)(C(CC)C)OCC" "C1O1O1O2"
618 "Lan1-CMP873" "C8H19O3P" 28.42 "CDCl3" 194.208421 8 0 1 3 "CCP(=O)(OC(C(C)(C)C)C)O" "C1O1O1O2"
619 "Lan1-CMP875" "C8H19O4P" 31.2 "CDCl3" 210.207821 8 0 1 4 "CCCCOP(=O)(OCCOC)C" "C1O1O1O2"
620 "Lan1-CMP876" "C8H19O4P" 35.3 "CDCl3" 210.207821 8 0 1 4 "COCCOP(=O)(C(C)C)OCC" "C1O1O1O2"
621 "Lan1-CMP877" "C8H19O4P" 1.1 NA 210.207821 8 0 1 4 "CCCCOP(=O)(OCC)OCC" "O1O1O1O2"
622 "Lan1-CMP878" "C8H19O4P" 1.07 NA 210.207821 8 0 1 4 "CCCOP(=O)(OCCC)OCC" "O1O1O1O2"
623 "Lan1-CMP879" "C8H19O5P" 5.41 "CDCl3" 226.207221 8 0 1 5 "CCOCCOP(=O)OCCOCC" "H1O1O1O2"
624 "Lan1-CMP880" "C8H19O5P" 30.12 NA 226.207221 8 0 1 5 "OCCOCCP(=O)(OCC)OCC" "C1O1O1O2"
625 "Lan1-CMP881" "C8H19PS4" 94 "C6H6" 274.470221 8 0 1 0 "CCCSP(=S)(SCCC)SCC" "S1S1S1S2"
626 "Lan1-CMP882" "C8H20GeNaO2P" 32.13 "CDCl3" 274.846731 8 0 1 2 "[Na]OP(=O)CC[Ge](CC)(CC)CC" "C1H1O1O2"
627 "Lan1-CMP883" "C8H20NOP" 124.07 "D2O" 177.224261 8 1 1 1 "CCCCOPN(CC)CC" "H1N1O1"
628 "Lan1-CMP884" "C8H20NOPS2" 37.12 NA 241.354261 8 1 1 1 "O=S(C(C)(C)C)N(CP(=S)(C)C)C" "C1C1C1S2"
629 "Lan1-CMP885" "C8H20NO2P" 47.52 "CDCl3" 193.223661 8 1 1 2 "CCCCNCP(=O)(OCC)C" "C1C1O1O2"
630 "Lan1-CMP886" "C8H20NO2PS" 41.89 NA 225.288661 8 1 1 2 "O=S(C(C)(C)C)N(CP(=O)(C)C)C" "C1C1C1O2"
631 "Lan1-CMP887" "C8H20NO3P" 13.81 "CDCl3" 209.223061 8 1 1 3 "CCCN(P(=O)(OC)OC)CCC" "N1O1O1O2"
632 "Lan1-CMP888" "C8H20NO3P" 11.51 "CDCl3" 209.223061 8 1 1 3 "COP(=O)(N(C(C)C)C(C)C)OC" "N1O1O1O2"
633 "Lan1-CMP889" "C8H20NO3P" 11.17 "CDCl3" 209.223061 8 1 1 3 "CCCN(P(=O)(OC)OC)C(C)C" "N1O1O1O2"
634 "Lan1-CMP890" "C8H20NO3P" 10.87 "CDCl3" 209.223061 8 1 1 3 "CCOP(=O)(N(CC)CC)OCC" "N1O1O1O2"
635 "Lan1-CMP891" "C8H20NO3P" 11.02 "CDCl3" 209.223061 8 1 1 3 "CCCN(P(=O)(OCC)OCC)C" "N1O1O1O2"
636 "Lan1-CMP892" "C8H20NO3P" 10.77 "CDCl3" 209.223061 8 1 1 3 "CCOP(=O)(N(C(C)C)C)OCC" "N1O1O1O2"
637 "Lan1-CMP893" "C8H20NO3P" 11.51 "CDCl3" 209.223061 8 1 1 3 "CCCOP(=O)(N(C)C)OCCC" "N1O1O1O2"
638 "Lan1-CMP894" "C8H20NO3P" 9.33 "CDCl3" 209.223061 8 1 1 3 "CC(OP(=O)(N(C)C)OC(C)C)C" "N1O1O1O2"
639 "Lan1-CMP895" "C8H20NO3P" 34.8 "CDCl3" 209.223061 8 1 1 3 "CCOP(=O)(OCCN(C)C)CC" "C1O1O1O2"
640 "Lan1-CMP896" "C9H22NO3P" 30.6 "CDCl3" 223.249641 9 1 1 3 "CCP(=O)(OC(C)C)OCCN(C)C" "C1O1O1O2"
641 "Lan1-CMP897" "C9H22NO3P" 32.8 "CDCl3" 223.249641 9 1 1 3 "CCN(CCOP(=O)(OC)CC)CC" "C1O1O1O2"
642 "Lan1-CMP898" "C8H20NO3PSi" 17.21 "CDCl3" 237.308561 8 1 1 3 "C[Si](OP(=O)CN1CCOCC1)(C)C" "C1H1O1O2"
643 "Lan1-CMP899" "C8H20NO2PSi2" -4.7 "CDCl3" 249.394661 8 1 1 2 "N#CCP(O[Si](C)(C)C)O[Si](C)(C)C" "C1O1O1"
644 "Lan1-CMP900" "C8H20NO4P" 31 "DMSO-d6" 225.222461 8 1 1 4 "OCCNCCP(=O)(OCC)OCC" "C1O1O1O2"
645 "Lan1-CMP901" "C8H20NO4P" 21.7 "DMSO-d6" 225.222461 8 1 1 4 "CCCCOP(=O)(CC[NH2+]CCO)[O-]" "C1O1O1O2"
646 "Lan1-CMP902" "C8H20NO4P" 17.31 "CDCl3" 225.222461 8 1 1 4 "CCOP(=O)(C(N(C)C)OC)OCC" "C1O1O1O2"
647 "Lan1-CMP903" "C8H20NO4P" 24.59 "CDCl3" 225.222461 8 1 1 4 "CCOP(=O)([C@@H]([C@H](CC)N)O)OCC" "C1O1O1O2"
648 "Lan1-CMP904" "C8H20NO5PS" 19.13 "D2O" 273.286861 8 1 1 5 "CCOP(=O)(CN(S(=O)OC)CC)OCC" "C1O1O1O2"
649 "Lan1-CMP905" "C8H20N3O2P" 38.88 "D2O" 221.237061 8 3 1 2 "CC(=N)NCCCCC(P(=O)(O)C)N" "C1C1O1O2"
650 "Lan1-CMP906" "C8H22N3O3P" 5.41 "CDCl3" 239.252341 8 3 1 3 "CNC(NP(=O)(OC(C)C)OC(C)C)N" "N1O1O1O2"
651 "Lan1-CMP907" "C7H18N5O2P" 45.8 "D2O" 235.223881 7 5 1 2 "CCOP(=O)(CCNCCN=N#N)CN" "C1C1O1O2"
652 "Lan1-CMP913" "C8H21N2O3P" 31.3 "DMSO-d6" 224.237701 8 2 1 3 "NCCNCCP(=O)(OCC)OCC" "C1O1O1O2"
653 "Lan1-CMP914" "C8H21N2O3P" 8.3 "CDCl3" 224.237701 8 2 1 3 "CCCOP(=O)(OCCC)NCCN" "N1O1O1O2"
654 "Lan1-CMP916" "C8H21O2PSi2" -124.74 "CDCl3" 236.395901 8 0 1 2 "COC(=O)P([Si](C)(C)C)[Si](C)(C)C" "C1Si1Si1"
655 "Lan1-CMP917" "C8H24F3N4O2PSi2" 3 "C6D6" 352.4417306 8 4 1 2 "C[Si](NNP(=NN[Si](C)(C)C)O[C-2]OC(F)(F)F)(C)C" "H1N1N2O1"
656 "Lan1-CMP918" "C8H22NO2PSi" 22.95 "CDCl3" 223.325041 8 1 1 2 "CCN(CP(=O)O[Si](C)(C)C)CC" "C1H1O1O2"
657 "Lan1-CMP919" "C8H22N3O2P" 45.6 "D2O" 223.252941 8 3 1 2 "NCCCNCCP(=O)(OCC)CN" "C1C1O1O2"
658 "Lan1-CMP920" "C8H24NOPSSi2" 60.58 "D2O" 269.492021 8 1 1 1 "CCOP(=S)N([Si](C)(C)C)[Si](C)(C)C" "H1N1O1S2"
659 "Lan1-CMP921" "C8H24NOPSi2" 110.45 "D2O" 237.427021 8 1 1 1 "CCOPN([Si](C)(C)C)[Si](C)(C)C" "H1N1O1"
660 "Lan1-CMP922" "C8H24NOPSi2" 14.52 "D2O" 237.427021 8 1 1 1 "C[Si](OP(=N[Si](C)(C)C)(C)C)(C)C" "C1C1N2O1"
661 "Lan1-CMP923" "C8H24NO3PSi2" -1.81 "D2O" 269.425821 8 1 1 3 "CCOP(=O)(O[Si](C)(C)C)N[Si](C)(C)C" "N1O1O1O2"
662 "Lan1-CMP924" "C9H4F10NO5P" -32.6 NA 427.089553 9 1 1 5 "N#COP12(OCCO1)OC(=C(O2)C(C(F)(F)F)(C(F)(F)F)F)C(F)(F)F" "O1O1O1O1O1"
663 "Lan1-CMP925" "C9H6F10NO5P" -53.5 NA 429.105433 9 1 1 5 "N#COP1(OC)(OC)OC(=C(O1)C(C(F)(F)F)(C(F)(F)F)F)C(F)(F)F" "O1O1O1O1O1"
664 "Lan1-CMP926" "C9H6F13O2P" -18.8 NA 424.0957426 9 0 1 2 "FC(C1=C(OP(O1)(C)(C)C(F)(F)F)C(C(F)(F)F)(C(F)(F)F)F)(F)F" "C1C1C1O1O1"
665 "Lan1-CMP927" "C9H8BrCl2F2OP" 33.4 "CDCl3" 351.9397874 9 0 1 1 "Cc1cc(c(cc1C)C(Br)(F)F)P(=O)(Cl)Cl" "C1Cl1Cl1O2"
666 "Lan1-CMP928" "C9H8Cl2F3OP" 32.7 "CDCl3" 291.0341906 9 0 1 1 "Cc1cc(c(cc1C)C(F)(F)F)P(=O)(Cl)Cl" "C1Cl1Cl1O2"
667 "Lan1-CMP929" "C9H8Cl3F2OP" 33.3 "CDCl3" 307.4887874 9 0 1 1 "Cc1cc(c(cc1C)C(Cl)(F)F)P(=O)(Cl)Cl" "C1Cl1Cl1O2"
668 "Lan1-CMP930" "C9H8NNa2O4P" 16.92 "DMSO-d6" 271.117421 9 1 1 4 "[Na]OP(=O)(C(c1c[nH]c2c1cccc2)O)O[Na]" "C1O1O1O2"
669 "Lan1-CMP931" "C9H9BrN3O3PS" 14.38 "CDCl3" 350.128821 9 3 1 3 "Brc1ccccc1C(P(=O)(O)O)Nc1nncs1" "C1O1O1O2"
670 "Lan1-CMP932" "C9H9ClN3O3PS" 12.88 "CDCl3" 305.677821 9 3 1 3 "Clc1ccc(cc1)C(P(=O)(O)O)Nc1scnn1" "C1O1O1O2"
671 "Lan1-CMP934" "C9H9N2O3P" 4.9 "CDCl3" 224.153121 9 2 1 3 "OP(=O)(c1ccn(n1)c1ccccc1)O" "C1O1O1O2"
672 "Lan1-CMP935" "C9H9N4OPS2" 14.49 "CDCl3" 284.297721 9 4 1 1 "COc1ccc(cc1)P1(=S)Nn2c(S1)nnc2" "C1N1S1S2"
673 "Lan1-CMP936" "C9H9N4O5PS" 17.88 "CDCl3" 316.230321 9 4 1 5 "O=N(=O)c1cccc(c1)C(P(=O)(O)O)Nc1nncs1" "C1O1O1O2"
674 "Lan1-CMP937" "C9H9Na2O4P" 36.4 "D2O" 258.118661 9 0 1 4 "[Na]OC(=O)C(P(=O)O[Na])Cc1ccccc1" "C1H1O1O2"
675 "Lan1-CMP939" "C9H10BrF2O3P" 13.8 "CDCl3" 315.0484674 9 0 1 3 "Cc1cc(c(cc1C)C(Br)(F)F)P(=O)(O)O" "C1O1O1O2"
676 "Lan1-CMP940" "C9H10ClF2O3P" 10.7 "CDCl3" 270.5974674 9 0 1 3 "Cc1cc(c(cc1C)C(Cl)(F)F)P(=O)(O)O" "C1O1O1O2"
677 "Lan1-CMP941" "C9H10ClN2PS" 149.9 NA 244.680861 9 2 1 0 "CCC1=NN(P(S1)Cl)c1ccccc1" "Cl1N1S1"
678 "Lan1-CMP942" "C9H12Cl2NO2P" 145.6 "C6D6" 268.076841 9 1 1 2 "COC(=O)[C-]([n+]1cccc(c1)C)P(Cl)Cl" "C1Cl1Cl1"
679 "Lan1-CMP943" "C9H12Cl2NO2P" 149.1 "C6D6" 268.076841 9 1 1 2 "COC(=O)[C-]([n+]1ccc(cc1)C)P(Cl)Cl" "C1Cl1Cl1"
680 "Lan1-CMP944" "C9H12Cl2NO2P" 146.1 "C6D6" 268.076841 9 1 1 2 "COC(=O)[C-]([n+]1cccc(c1)C)P(Cl)Cl" "C1Cl1Cl1"
681 "Lan1-CMP945" "C9H10Cl3N2O2PS" 57.58 "CDCl3" 347.585661 9 2 1 2 "Cc1cccc(c1)OP1(=S)NNC(O1)C(Cl)(Cl)Cl" "N1O1O1S2"
682 "Lan1-CMP946" "C9H10Cl3N2O3PS" 58.26 "CDCl3" 363.585061 9 2 1 3 "COc1ccc(cc1)OP1(=S)NNC(O1)C(Cl)(Cl)Cl" "N1O1O1S2"
683 "Lan1-CMP947" "C9H10F3O3P" 10.5 "CDCl3" 254.1428706 9 0 1 3 "Cc1cc(c(cc1C)C(F)(F)F)P(=O)(O)O" "C1O1O1O2"
684 "Lan1-CMP948" "C9H10NO2PS2" 90.3 "CDCl3" 259.284961 9 1 1 2 "O=C(c1ccccc1)NP1(=S)OCCS1" "N1O1S1S2"
685 "Lan1-CMP949" "C9H10NO2PS2" 93.9 "CDCl3" 259.284961 9 1 1 2 "COc1ccc(cc1)P1(=S)ON=C(S1)C" "C1O1S1S2"
686 "Lan1-CMP950" "C9H10NO2PSSe" 79.2 "CDCl3" 306.179961 9 1 1 2 "O=C(c1ccccc1)NP1(=[Se])OCCS1" "N1O1S1Se2"
687 "Lan1-CMP951" "C9H10NP" 71.8 "CDCl3" 163.156161 9 1 1 0 "Cc1ccc2c(c1)pc([nH]2)C" "C1C2"
688 "Lan1-CMP952" "C9H13AlCl4N2PS" 321 NA 381.045219 9 2 1 0 "Cl[Al-](Cl)(Cl)Cl.CCC1=NN([PH2+]S1)c1ccccc1" "H1H1N1S1"
689 "Lan1-CMP953" "C9H10N3O3PS" 12.42 "CDCl3" 271.232761 9 3 1 3 "OP(=O)(C(c1ccccc1)Nc1nncs1)O" "C1O1O1O2"
690 "Lan1-CMP954" "C9H10N3O4PS" 13.46 "CDCl3" 287.232161 9 3 1 4 "Oc1ccc(cc1)C(P(=O)(O)O)Nc1scnn1" "C1O1O1O2"
691 "Lan1-CMP955" "C9H10N3O4PS" 23.37 "CDCl3" 287.232161 9 3 1 4 "Oc1ccccc1C(P(=O)(O)O)Nc1nncs1" "C1O1O1O2"
692 "Lan1-CMP956" "C9H10NaO2P" 32.81 "D2O" 204.138031 9 0 1 2 "[Na]OP(=O)C1Cc2c(C1)cccc2" "C1H1O1O2"
693 "Lan1-CMP957" "C9H10NaO3P" 23.97 "DMSO-d6" 220.137431 9 0 1 3 "[Na]OP(=O)C(/C=C/c1ccccc1)O" "C1H1O1O2"
694 "Lan1-CMP958" "C9H10NaO5P" 25.91 "DMSO-d6" 252.136231 9 0 1 5 "COC(=O)c1ccc(cc1)C(P(=O)O[Na])O" "C1H1O1O2"
695 "Lan1-CMP959" "C9H11ClNOPS" 164.8 NA 247.681501 9 1 1 1 "COc1ccc(cc1)N1CCSP1Cl" "Cl1N1S1"
696 "Lan1-CMP960" "C9H11ClNPS" 168.7 NA 231.682101 9 1 1 0 "ClP1SCCN1c1ccc(cc1)C" "Cl1N1S1"
697 "Lan1-CMP961" "C9H11Cl2N2OPS" 44.3 "CDCl3" 297.141201 9 2 1 1 "CCC(=O)Cn1cccc/c/1=N\P(=S)(Cl)Cl" "Cl1Cl1N1S2"
698 "Lan1-CMP962" "C9H11Cl2P" 164 "CDCl3" 221.063401 9 0 1 0 "ClP(c1ccccc1C(C)C)Cl" "C1Cl1Cl1"
699 "Lan1-CMP964" "C9H11Cl4N2O2PS" 58.64 "CDCl3" 384.046601 9 2 1 2 "NNP(=S)(OC(C(Cl)(Cl)Cl)Cl)Oc1cccc(c1)C" "N1O1O1S2"
700 "Lan1-CMP965" "C9H11Cl4N2O3PS" 66.78 "CDCl3" 400.046001 9 2 1 3 "NNP(=S)(Oc1ccc(cc1)OC)OC(C(Cl)(Cl)Cl)Cl" "N1O1O1S2"
701 "Lan1-CMP966" "C9H11Cl4N2PSe" 70 "CDCl3" 398.942801 9 2 1 0 "Clc1ccccc1NP(=[Se])(C(Cl)(Cl)Cl)N(C)C" "C1N1N1Se2"
702 "Lan1-CMP968" "C9H14AlCl4NOPS" 411.75 NA 384.045859 9 1 1 1 "Cl[Al-](Cl)(Cl)Cl.COc1ccc(cc1)N1CCS[PH2+]1" "H1H1N1S1"
703 "Lan1-CMP969" "C9H11NO3PS-" 48.6 "CDCl3" 244.227301 9 1 1 3 "COP(=S)(NC(=O)Cc1ccccc1)[O-]" "N1O1O1S2"
704 "Lan1-CMP970" "C9H12NO3PSe" 40.6 "CDCl3" 292.130241 9 1 1 3 "COP(=[Se])(NC(=O)Cc1ccccc1)[O-]" "N1O1O1Se2"
705 "Lan1-CMP971" "C9H11NO4P-" -6 "CDCl3" 228.161701 9 1 1 4 "COP(=O)(NC(=O)Cc1ccccc1)[O-]" "N1O1O1O2"
706 "Lan1-CMP972" "C9H11NO4P-" -7.2 "CDCl3" 228.161701 9 1 1 4 "CC(=O)NP(=O)(OCc1ccccc1)[O-]" "N1O1O1O2"
707 "Lan1-CMP973" "C9H14AlCl4NPS" 402.6 NA 368.046459 9 1 1 0 "Cl[Al-](Cl)(Cl)Cl.Cc1ccc(cc1)N1CCS[PH2+]1" "H1H1N1S1"
708 "Lan1-CMP974" "C9H11N2O3PS--" 46.01 "D2O" 258.234001 9 2 1 3 "NC(=O)C(NP(=O)([S-])[O-])Cc1ccccc1" "N1O1O2S1"
709 "Lan1-CMP975" "C9H11N4O3PS" 16.76 "CDCl3" 286.247401 9 4 1 3 "Nc1ccc(cc1)C(P(=O)(O)O)Nc1scnn1" "C1O1O1O2"
710 "Lan1-CMP976" "C9H11O2P" 123.2 "CDCl3" 182.156201 9 0 1 2 "CP1OCc2c(CO1)cccc2" "C1O1O1"
711 "Lan1-CMP977" "C10H13O3P" 118.17 "CDCl3" 212.182181 10 0 1 3 "CCOP1OCCc2c(O1)cccc2" "O1O1O1"
712 "Lan1-CMP978" "C9H11O3P" 46.12 "CDCl3" 198.155601 9 0 1 3 "CCOP1(=O)Cc2c(O1)cccc2" "C1O1O1O2"
713 "Lan1-CMP979" "C9H11O3P" 1.29 "CDCl3" 198.155601 9 0 1 3 "CP1(=O)OCc2c(CO1)cccc2" "C1O1O1O2"
714 "Lan1-CMP980" "C9H11O4P" -0.85 "CDCl3" 214.155001 9 0 1 4 "COP(=O)(C(=O)c1ccccc1)OC" "C1O1O1O2"
715 "Lan1-CMP981" "C9H11O5P" 13.5 "CDCl3" 230.154401 9 0 1 5 "Cc1cc(c(cc1C)C(=O)O)P(=O)(O)O" "C1O1O1O2"
716 "Lan1-CMP982" "C9H11O5PS" 9.74 "CDCl3" 262.219401 9 0 1 5 "COP(=O)(C(=C)OC(=O)c1cccs1)OC" "C1O1O1O2"
717 "Lan1-CMP983" "C9H11O6P" 9.29 "CDCl3" 246.153801 9 0 1 6 "COP(=O)(C(=C)OC(=O)c1ccco1)OC" "C1O1O1O2"
718 "Lan1-CMP984" "C9H12BrN2O3P" 5.78 "CDCl3" 307.080941 9 2 1 3 "COP(=O)(/C(=N/Nc1ccccc1)/Br)OC" "C1O1O1O2"
719 "Lan1-CMP985" "C9H12BrO5P" 23.4 "CDCl3" 311.066341 9 0 1 5 "COP(=O)(C(c1ccc(cc1O)Br)O)OC" "C1O1O1O2"
720 "Lan1-CMP987" "C9H12ClO4P" 22.95 "CDCl3" 250.615941 9 0 1 4 "COP(=O)(C(c1ccc(cc1)Cl)O)OC" "C1O1O1O2"
721 "Lan1-CMP988" "C9H12ClO4P" 23.08 "CDCl3" 250.615941 9 0 1 4 "COP(=O)(C(c1ccc(cc1)Cl)O)OC" "C1O1O1O2"
722 "Lan1-CMP989" "C9H12ClO4P" 22.1 "CDCl3" 250.615941 9 0 1 4 "COP(=O)(C(c1ccc(cc1)Cl)O)OC" "C1O1O1O2"
723 "Lan1-CMP990" "C9H12FO4P" 23.19 "CDCl3" 234.1613442 9 0 1 4 "COP(=O)(C(c1ccc(cc1)F)O)OC" "C1O1O1O2"
724 "Lan1-CMP991" "C9H12FO4P" 28.48 "CDCl3" 234.1613442 9 0 1 4 "COP(=O)(C(c1cccc(c1)F)O)OC" "C1O1O1O2"
725 "Lan1-CMP992" "C9H12NO3P" 19.5 "CDCl3" 213.170241 9 1 1 3 "NC(P(=O)(O)O)/C=C/c1ccccc1" "C1O1O1O2"
726 "Lan1-CMP993" "C9H12NO4PS2" 16.6 "D2O-NaOD" 293.299641 9 1 1 4 "O=C1CSC(N1CCP(=O)(O)O)c1cccs1" "C1O1O1O2"
727 "Lan1-CMP994" "C9H10NO6P" 21.85 "CDCl3" 259.152561 9 1 1 6 "COP(=O)(C(=O)c1ccc(cc1)N(=O)=O)OC" "C1O1O1O2"
728 "Lan1-CMP995" "C9H12NO6P" 22.18 "CDCl3" 261.168441 9 1 1 6 "COP(=O)(C(c1ccccc1N(=O)=O)O)OC" "C1O1O1O2"
729 "Lan1-CMP996" "C9H12NO6P" 21.88 "CDCl3" 261.168441 9 1 1 6 "COP(=O)(C(c1ccc(cc1)N(=O)=O)O)OC" "C1O1O1O2"
730 "Lan1-CMP998" "C9H12N3O3P" 0.54 "CDCl3" 241.183641 9 3 1 3 "COC(=O)NP1(=O)NCc2c(N1)cccc2" "N1N1N1O2"
731 "Lan1-CMP1004" "C9H14BrF6NP" -144.2 "DMSO" 361.0823402 9 1 1 0 "F[P-](F)(F)(F)(F)F.CCCC[n+]1ccccc1Br" "F1F1F1F1F1F1"
732 "Lan1-CMP1005" "C9H14BrF6NP" -144.2 "DMSO" 361.0823402 9 1 1 0 "F[P-](F)(F)(F)(F)F.CCCC[n+]1cccc(c1)Br" "F1F1F1F1F1F1"
733 "Lan1-CMP1006" "C9H14ClF6NP" -144.2 "DMSO" 316.6313402 9 1 1 0 "F[P-](F)(F)(F)(F)F.CCCC[n+]1cccc(c1)Cl" "F1F1F1F1F1F1"
734 "Lan1-CMP1007" "C9H14ClF6NP" -144.2 "DMSO" 316.6313402 9 1 1 0 "F[P-](F)(F)(F)(F)F.CCCC[n+]1ccccc1Cl" "F1F1F1F1F1F1"
735 "Lan1-CMP1008" "C9H13ClNOP" 17.21 "CDCl3" 217.632381 9 1 1 1 "Cc1ccc(cc1)P(=O)(N(C)C)Cl" "C1Cl1N1O2"
736 "Lan1-CMP1009" "C9H13F6INP" -144.2 "DMSO" 407.0748702 9 1 1 0 "F[P-](F)(F)(F)(F)F.CCCC[n+]1cccc(c1)I" "F1F1F1F1F1F1"
737 "Lan1-CMP1010" "C7H9NNaO3P" 26.97 "DMSO-d6" 209.114791 7 1 1 3 "[Na]OP(=O)C(c1ccc(cc1)N)O" "C1H1O1O2"
738 "Lan1-CMP1011" "C9H13N2O2PS" 43.4 "CDCl3" 244.250481 9 2 1 2 "CC1COP(=S)(O1)/N=c/1\ccccn1C" "N1O1O1S2"
739 "Lan1-CMP1012" "C9H13N2O3PS" 12.7 "CDCl3" 260.249881 9 2 1 3 "CCOP(=O)(c1csc(c1C#N)N)OCC" "C1O1O1O2"
740 "Lan1-CMP1013" "C9H13N2O4P" 1.12 "CDCl3" 244.184281 9 2 1 4 "COP(=O)(C(=O)NNc1ccccc1)OC" "C1O1O1O2"
741 "Lan1-CMP1014" "C9H13N4OP" 38.8 "CDCl3" 224.199481 9 4 1 1 "Nc1ccccc1C1=NN(P(=O)(N1)C)C" "C1N1N1O2"
742 "Lan1-CMP1016" "C9H13O2P" 53.5 "CDCl3" 184.172081 9 0 1 2 "COP(=O)(Cc1ccccc1)C" "C1C1O1O2"
743 "Lan1-CMP1018" "C9H13O3P" 59.3 "CDCl3" 200.171481 9 0 1 3 "CCP(=O)(Oc1ccc(cc1)O)C" "C1C1O1O2"
744 "Lan1-CMP1019" "C9H13O3PS" 98 "CDCl3" 232.236481 9 0 1 3 "COP(=S)(C(c1ccccc1)O)OC" "C1O1O1S2"
745 "Lan1-CMP1020" "C9H13O4P" 23.76 "CDCl3" 216.170881 9 0 1 4 "COP(=O)(C(c1ccccc1)O)OC" "C1O1O1O2"
746 "Lan1-CMP1022" "C9H13O4P" 23.5 "CDCl3" 216.170881 9 0 1 4 "COP(=O)(C(c1ccccc1)O)OC" "C1O1O1O2"
747 "Lan1-CMP1023" "C9H13O5P" 24.34 "CDCl3" 232.170281 9 0 1 5 "COP(=O)(C(c1ccccc1O)O)OC" "C1O1O1O2"
748 "Lan1-CMP1024" "C9H13O5PS" 23.21 "CDCl3" 264.235281 9 0 1 5 "COP(=O)(C(OC(=O)c1cccs1)C)OC" "C1O1O1O2"
749 "Lan1-CMP1025" "C9H13O6P" 23.71 "CDCl3" 248.169681 9 0 1 6 "COP(=O)(C(OC(=O)c1ccco1)C)OC" "C1O1O1O2"
750 "Lan1-CMP1026" "C9H13P" -127 "CDCl3" 152.173281 9 0 1 0 "CC(c1ccccc1P)C" "C1H1H1"
751 "Lan1-CMP1028" "C9H14ClO2P" 32.1 "CDCl3" 220.633021 9 0 1 2 "CC1=C(Cl)C=CP(=O)(C1)OCCC" "C1C1O1O2"
752 "Lan1-CMP1029" "C9H14ClO2P" 31.2 "CDCl3" 220.633021 9 0 1 2 "CC1=CP(=O)(CC=C1Cl)OCCC" "C1C1O1O2"
753 "Lan1-CMP1030" "C9H14ClO2P" 30.8 "CDCl3" 220.633021 9 0 1 2 "CC(OP1(=O)C=CC(=C(C1)C)Cl)C" "C1C1O1O2"
754 "Lan1-CMP1031" "C9H14ClO2P" 30 "CDCl3" 220.633021 9 0 1 2 "CC(OP1(=O)CC=C(C(=C1)C)Cl)C" "C1C1O1O2"
755 "Lan1-CMP1032" "C9H14Cl3N4P" 52.8 "CDCl3" 315.567021 9 4 1 0 "ClC1=NC(=NP(=N1)(Cl)Cl)N(C1CCCCC1)C" "Cl1Cl1N1N2"
756 "Lan1-CMP1034" "C9H20NO2P" 24.1 "CH3OD" 205.234361 9 1 1 2 "CCC(P(=O)(C1CCCCC1)O)N" "C1C1O1O2"
757 "Lan1-CMP1035" "C9H14NO2P" 41.84 NA 199.186721 9 1 1 2 "Nc1ccccc1OCP(=O)(C)C" "C1C1C1O2"
758 "Lan1-CMP1036" "C9H14NO2P" 43.25 NA 199.186721 9 1 1 2 "Nc1cccc(c1)OCP(=O)(C)C" "C1C1C1O2"
759 "Lan1-CMP1037" "C9H14NO2P" 43.1 NA 199.186721 9 1 1 2 "Nc1ccc(cc1)OCP(=O)(C)C" "C1C1C1O2"
760 "Lan1-CMP1038" "C9H14NO3P" 14.5 NA 215.186121 9 1 1 3 "CCOP(=O)(c1ccncc1)OCC" "C1O1O1O2"
761 "Lan1-CMP1039" "C9H20NO3P" 27.5 NA 221.233761 9 1 1 3 "COP(=O)([C@H](C1CCCCC1)N)OC" "C1O1O1O2"
762 "Lan1-CMP1040" "C9H14NO3PS" 79.8 "CDCl3" 247.251121 9 1 1 3 "CCOP(=S)(/N=C/c1ccco1)OCC" "N1O1O1S2"
763 "Lan1-CMP1041" "C9H14NO4P" 19.44 "DMSO-d6" 231.185521 9 1 1 4 "OC(P(=O)(O)O)c1ccc(cc1)N(C)C" "C1O1O1O2"
764 "Lan1-CMP1042" "C11H18NO4P" 25.42 "CDCl3" 259.238681 11 1 1 4 "CCOP(=O)(C(c1ccccn1)(O)C)OCC" "C1O1O1O2"
765 "Lan1-CMP1043" "C11H18NO4P" 107.68 "CDCl3" 259.238681 11 1 1 4 "CCOP(=O)(C(c1ccccn1)(O)C)OCC" "C1O1O1O2"
766 "Lan1-CMP1044" "C9H14N2NaO3P" 23.17 "DMSO-d6" 252.182591 9 2 1 3 "[Na]OP(=O)(C(c1cccnc1)O)CN(C)C" "C1C1O1O2"
767 "Lan1-CMP1047" "C9H14N3OPS" 77.1 "CDCl3" 243.265721 9 3 1 1 "Cn1cccc/c/1=N\P1(=S)OCCN1C" "N1N1O1S2"
768 "Lan1-CMP1048" "C9H14N5OP" 25.09 "CDCl3" 239.214121 9 5 1 1 "Nc1ccccc1C1=NNP(=O)(N1)N(C)C" "N1N1N1O2"
769 "Lan1-CMP1049" "C9H14N5O3P" -144.86 "CD3OD" 271.212921 9 5 1 3 "OP(=O)COC(Cn1cnc2c1ncnc2N)C" "C1H1O1O2"
770 "Lan1-CMP1051" "C9H15ClNO3P" 33.42 "CDCl3" 251.647061 9 1 1 3 "ClC1=CP(=O)(OC1(C)C)N1CCOCC1" "C1N1O1O2"
771 "Lan1-CMP1053" "C10H17NO3P" 14.44 "CDCl3" 229.212701 10 1 1 3 "CCOP1(=[O+][H-]Nc2c1cccc2)OCC" "C1O1O1O2"
772 "Lan1-CMP1056" "C11H23N2O5PS" 2.69 "CDCl3" 326.349481 11 2 1 5 "CCOC(C1SN=NC1P(=O)(OCC)OCC)OCC" "C1O1O1O2"
773 "Lan1-CMP1057" "C9H15OP" 41.7 "CDCl3" 170.188561 9 0 1 1 "C=CCP(=O)(CC=C)CC=C" "C1C1C1O2"
774 "Lan1-CMP1058" "C9H15OP" 31.57 "CDCl3" 170.188561 9 0 1 1 "C=CCP(=O)(/C=C/C)CC=C" "C1C1C1O2"
775 "Lan1-CMP1059" "C9H15OP" 22.8 "CDCl3" 170.188561 9 0 1 1 "C=CCP(=O)(/C=C/C)/C=C/C" "C1C1C1O2"
776 "Lan1-CMP1060" "C8H13O3P" 133.5 "C6D6" 188.160781 8 0 1 3 "C1COP(OC1)OC1=CCCC1" "O1O1O1"
777 "Lan1-CMP1061" "C9H15O6PS" 20.3 "CDCl3" 282.250561 9 0 1 6 "CCOP(=O)(SC1(C=O)CCOC1=O)OCC" "O1O1O2S1"
778 "Lan1-CMP1062" "C7H14BrO5P" 10.1 "CDCl3" 289.060821 7 0 1 5 "CCOC(/C(=C\P(=O)(O)O)/Br)OCC" "C1O1O1O2"
779 "Lan1-CMP1063" "C11H22BrO5P" 9.1 "CDCl3" 345.167141 11 0 1 5 "CCOC(/C(=C\P(=O)(OCC)OCC)/Br)OCC" "C1O1O1O2"
780 "Lan1-CMP1064" "C9H16ClOP" 29.4 "CDCl3" 206.649501 9 0 1 1 "CC/C(=C\C)/C(=C\P(=O)(C)C)/Cl" "C1C1C1O2"
781 "Lan1-CMP1066" "C9H16Cl2N3P" 117.39 "CD3CN" 268.123201 9 3 1 0 "ClP(N=C(N1CCCC1)N1CCCC1)Cl" "Cl1Cl1N1"
782 "Lan1-CMP1067" "C9H18Cl3OP" 86.3 "CF3COOH" 279.571381 9 0 1 1 "CCC1(Cl)C(C)O[P+](C=C1Cl)(C)C.[Cl-]" "C1C1C1O1"
783 "Lan1-CMP1068" "C8H16Cl3OP" 31.15 "CF3COOH" 265.544801 8 0 1 1 "CC1O[P+](C)(C)C=C(C1(C)Cl)Cl.[Cl-]" "C1C1C1O1"
784 "Lan1-CMP1070" "C9H16NO2PS2" 102.9 "CDCl3" 265.332601 9 1 1 2 "CCOP(=S)(c1ccc(cc1)OC)[S-].[NH4+]" "C1O1S1S2"
785 "Lan1-CMP1071" "C9H16NO4PS" 20.96 "CDCl3" 265.266401 9 1 1 4 "CCOP(=O)(C(c1scnc1C)O)OCC" "C1O1O1O2"
786 "Lan1-CMP1073" "C9H16ClN2O4P" 8.77 "CDCl3" 282.661101 9 2 1 4 "CCOP(=O)(/C(=C/C=N\NC(=O)C)/Cl)OCC" "C1O1O1O2"
787 "Lan1-CMP1078" "C9H17ClNO2PS" 85.6 "CDCl3" 269.728541 9 1 1 2 "ClCCCC(P(=S)(OCC)OCC)C#N" "C1O1O1S2"
788 "Lan1-CMP1079" "C9H17ClNO2PS" 90.68 "CDCl3" 269.728541 9 1 1 2 "ClCCC(P(=S)(OCC)OCC)(C#N)C" "C1O1O1S2"
789 "Lan1-CMP1081" "C9H17N2O5PS--" 48.52 "D2O" 296.280441 9 2 1 5 "CC(C(C(=O)N)NC(=O)C(C)(C)C)OP(=O)([S-])[O-]" "O1O1O2S1"
790 "Lan1-CMP1084" "C9H17O2P" 66.8 "CDCl3" 188.203841 9 0 1 2 "CC(OP1(=O)CC(=C(C1)C)C)C" "C1C1O1O2"
791 "Lan1-CMP1085" "C9H17O4P" 19.81 "CDCl3" 220.202641 9 0 1 4 "CCOP(=O)(C1CCCC1=O)OCC" "C1O1O1O2"
792 "Lan1-CMP1086" "C9H17O4P" 22.7 NA 220.202641 9 0 1 4 "CCOP(=O)(C1CCCC1=O)OCC" "C1O1O1O2"
793 "Lan1-CMP1087" "C8H15O4P" 23.5 NA 206.176061 8 0 1 4 "C=CCC(=O)P(=O)(OCC)OCC" "C1O1O1O2"
794 "Lan1-CMP1089" "C10H19O4P" 18.47 "CDCl3" 234.229221 10 0 1 4 "CCC(=C(C)C)C(=O)CP(=O)(OC)OC" "C1O1O1O2"
795 "Lan1-CMP1090" "C9H17O5P" 15.25 "CDCl3" 236.202041 9 0 1 5 "CCO/C=C/C(=O)P(=O)(OCC)OCC" "C1O1O1O2"
796 "Lan1-CMP1091" "C9H17O5P" -2.3 "CDCl3" 236.202041 9 0 1 5 "CCO/C=C/C(=O)P(=O)(OCC)OCC" "C1O1O1O2"
797 "Lan1-CMP1092" "C9H17O6P" 2.1 "CDCl3" 252.201441 9 0 1 6 "COP(=O)(O/C(=C(\C(=O)C)/C(O)C)/C)OC" "O1O1O1O2"
798 "Lan1-CMP1093" "C9H17O6P" 17.4 "CDCl3" 252.201441 9 0 1 6 "CCOP(=O)(COC(=O)OCC=C)OCC" "C1O1O1O2"
799 "Lan1-CMP1094" "C9H18BrO4P" -7.1 "CDCl3" 301.114581 9 0 1 4 "CCOP(=O)(C(=O)C(C(C)C)Br)OCC" "C1O1O1O2"
800 "Lan1-CMP1095" "C9H18BrO4P" -6.8 "CDCl3" 301.114581 9 0 1 4 "CCCC(C(=O)P(=O)(OCC)OCC)Br" "C1O1O1O2"
801 "Lan1-CMP1098" "C9H18ClO4P" -6.5 "CDCl3" 256.663581 9 0 1 4 "CCOP(=O)(C(=O)C(C(C)C)Cl)OCC" "C1O1O1O2"
802 "Lan1-CMP1099" "C9H18ClO4P" -6.4 "CDCl3" 256.663581 9 0 1 4 "CCCC(C(=O)P(=O)(OCC)OCC)Cl" "C1O1O1O2"
803 "Lan1-CMP1101" "C9H18IO4P" -7.8 "CDCl3" 348.115051 9 0 1 4 "CCOP(=O)(C(=O)C(C(C)C)I)OCC" "C1O1O1O2"
804 "Lan1-CMP1102" "C9H18NO3P" -19.904 "CDCl3" 219.217881 9 1 1 3 "CCCCOP(=O)(C#N)OCCCC" "C1O1O1O2"
805 "Lan1-CMP1103" "C9H18NO3P" -19.591 "CDCl3" 219.217881 9 1 1 3 "CC(COP(=O)(C#N)OCC(C)C)C" "C1O1O1O2"
806 "Lan1-CMP1104" "C9H18NO3P" -22.117 "CDCl3" 219.217881 9 1 1 3 "CCC(OP(=O)(C#N)OC(CC)C)C" "C1O1O1O2"
807 "Lan1-CMP1105" "C9H18NO3P" -19.904 "CDCl3" 219.217881 9 1 1 3 "CCCCOP(=O)(C#N)OCCCC" "C1O1O1O2"
808 "Lan1-CMP1106" "C9H18NO3P" -19.591 "CDCl3" 219.217881 9 1 1 3 "CC(COP(=O)(C#N)OCC(C)C)C" "C1O1O1O2"
809 "Lan1-CMP1107" "C9H18NO3P" -22.117 "CDCl3" 219.217881 9 1 1 3 "CCC(OP(=O)(C#N)OC(CC)C)C" "C1O1O1O2"
810 "Lan1-CMP1109" "C9H18NO3P" 43.21 "CDCl3" 219.217881 9 1 1 3 "CC(OP(=O)(CN1CCCC1=O)C)C" "C1C1O1O2"
811 "Lan1-CMP1110" "C9H18NO3PS" 19.18 "CDCl3" 251.282881 9 1 1 3 "CCCC(P(=O)(OCC)OCC)N=C=S" "C1O1O1O2"
812 "Lan1-CMP1111" "C9H18NO3PS" 18.81 "CDCl3" 251.282881 9 1 1 3 "CCOP(=O)(C(C(C)C)N=C=S)OCC" "C1O1O1O2"
813 "Lan1-CMP1113" "C9H18NO4P" 19.26 "CDCl3" 235.217281 9 1 1 4 "CCOP(=O)(CN1CCCC1=O)OCC" "C1O1O1O2"
814 "Lan1-CMP1115" "C9H18NO4P" 31.37 "D2O" 235.217281 9 1 1 4 "OC(=O)CCP(=O)(CN1CCCCC1)O" "C1C1O1O2"
815 "Lan1-CMP1117" "C9H18NO5P" 10.5 "CDCl3" 251.216681 9 1 1 5 "CCOP(=O)(C12C(=O)OCC1C2(C)C)[O-].[NH4+]" "C1O1O1O2"
816 "Lan1-CMP1118" "C9H18NO5P" 2.69 "CDCl3" 251.216681 9 1 1 5 "CCOC(=O)CNP1(=O)OCC(CO1)(C)C" "N1O1O1O2"
817 "Lan1-CMP1119" "C10H20NO5P" 2.03 "CDCl3" 265.243261 10 1 1 5 "CCOC(=O)C(NP1(=O)OCC(CO1)(C)C)C" "N1O1O1O2"
818 "Lan1-CMP1120" "C9H18NO5P" 15 "CDCl3" 251.216681 9 1 1 5 "CC(OP(=O)(/C(=C\[N+](=O)[O-])/C)OC(C)C)C" "C1O1O1O2"
819 "Lan1-CMP1121" "C11H22NO5P" 15.9 "CDCl3" 279.269841 11 1 1 5 "CCC/C(=C/[N+](=O)[O-])/P(=O)(OC(C)C)OC(C)C" "C1O1O1O2"
820 "Lan1-CMP1122" "C9H18NO7PS" -8.17 "CDCl3" 315.280481 9 1 1 7 "CCOC(=O)C1CS(=O)(=O)N1P(=O)(OCC)OCC" "N1O1O1O2"
821 "Lan1-CMP1124" "C9H19Cl2N2O2PS" 27.65 "CDCl3" 321.204121 9 2 1 2 "CSCCC1COP(=O)(N1)N(CCCl)CCCl" "N1N1O1O2"
822 "Lan1-CMP1125" "C9H19Cl2N2O2PS" 29.47 "CDCl3" 321.204121 9 2 1 2 "CSCCC1COP(=O)(N1)N(CCCl)CCCl" "N1N1O1O2"
823 "Lan1-CMP1126" "C9H19Cl2O3P" 9.5 "CDCl3" 277.125121 9 0 1 3 "CCCCOP(=O)(C(Cl)Cl)OCCCC" "C1O1O1O2"
824 "Lan1-CMP1127" "C9H19F5O4PSi" 9.2 "CDCl3" 345.296037 9 0 1 4 "CCO[P-](=O)(C(C(F)(F)F)(F)F)(O[Si](C)(C)C)OCC" "C1O1O1O1O2"
825 "Lan1-CMP1128" "C9H19NOPS-" 41.02 "CDCl3" 220.292021 9 1 1 1 "CC1(C)[N-]C(C(S1)(C)C)P(=O)(C)C" "C1C1C1O2"
826 "Lan1-CMP1131" "C9H19N2O3P" 27.26 "D2O" 234.232521 9 2 1 3 "CN(CP(=O)(CCN1CCCC1=O)O)C" "C1C1O1O2"
827 "Lan1-CMP1133" "C9H19N2O5P" 23.5 "CDCl3" 266.231321 9 2 1 5 "CCOP(=O)(C/C(=N\NC(=O)OC)/C)OCC" "C1O1O1O2"
828 "Lan1-CMP1134" "C9H19N2O5P" 22.9 "CDCl3" 266.231321 9 2 1 5 "CCOP(=O)(C/C(=N\NC(=O)OC)/C)OCC" "C1O1O1O2"
829 "Lan1-CMP1135" "C9H19N4OPS" 18.7 "CDCl3" 262.312121 9 4 1 1 "CSc1ncc(n1C)P(=O)(N(C)C)N(C)C" "C1N1N1O2"
830 "Lan1-CMP1136" "C8H17N4O2P" 18.2 "CDCl3" 232.219941 8 4 1 2 "CN(P(=O)(c1c[nH]c(=O)n1C)N(C)C)C" "C1N1N1O2"
831 "Lan1-CMP1137" "C9H19N4P" 76.8 "benzene" 214.247721 9 4 1 0 "CCn1ccnc1P(N(C)C)N(C)C" "C1N1N1"
832 "Lan1-CMP1138" "C9H19N4PS" 60.3 "benzene" 246.312721 9 4 1 0 "CCn1ccnc1P(=S)(N(C)C)N(C)C" "C1N1N1S2"
833 "Lan1-CMP1139" "C9H19N4PS" 82.2 "C6D6" 246.312721 9 4 1 0 "CSc1ncc(n1C)P(N(C)C)N(C)C" "C1N1N1"
834 "Lan1-CMP1140" "C9H19N4PSSe" 60.2 "CDCl3" 325.272721 9 4 1 0 "CSc1ncc(n1C)P(=[Se])(N(C)C)N(C)C" "C1N1N1Se2"
835 "Lan1-CMP1141" "C9H19N4PSSe" 60.9 "CDCl3" 325.272721 9 4 1 0 "Cn1cc(n(c1=S)C)P(=[Se])(N(C)C)N(C)C" "C1N1N1Se2"
836 "Lan1-CMP1142" "C9H19O3P" 37.2 "CDCl3" 206.219121 9 0 1 3 "CP(=O)(OC1CCCCCCC1)O" "C1O1O1O2"
837 "Lan1-CMP1143" "C9H19O4P" 28.3 "CDCl3" 222.218521 9 0 1 4 "CCO/C=C/CP(=O)(OCC)OCC" "C1O1O1O2"
838 "Lan1-CMP1144" "C9H19O4P" 28.1 "CDCl3" 222.218521 9 0 1 4 "CCO/C=C/CP(=O)(OCC)OCC" "C1O1O1O2"
839 "Lan1-CMP1145" "C6H13P" 24.5 NA 116.141181 6 0 1 0 "CC1(P)CCCC1" "C1H1H1"
840 "Lan1-CMP1146" "C9H19O4P" 26.4 "CDCl3" 222.218521 9 0 1 4 "CCOP(=O)(C1(C)CCCO1)OCC" "C1O1O1O2"
841 "Lan1-CMP1147" "C9H19O4P" 32 "CDCl3" 222.218521 9 0 1 4 "CCOP(=O)(OCC)CCCC(=O)C" "C1O1O1O2"
842 "Lan1-CMP1148" "C9H19O4PS" 31.1 "CDCl3" 254.283521 9 0 1 4 "CCOP(=O)(OCC)CCCSC(=O)C" "C1O1O1O2"
843 "Lan1-CMP1149" "C8H17O4P" 29.8 "CDCl3" 208.191941 8 0 1 4 "CCOP(=O)(CCC(=O)C)OCC" "C1O1O1O2"
844 "Lan1-CMP1150" "C9H20BrO3P" 28.69 "CDCl3" 287.131061 9 0 1 3 "BrCCCP(=O)(OC(C)C)OC(C)C" "C1O1O1O2"
845 "Lan1-CMP1151" "C9H20BrO4P" 29 "CDCl3" 303.130461 9 0 1 4 "BrCC(CP(=O)(OC(C)C)OC(C)C)O" "C1O1O1O2"
846 "Lan1-CMP1152" "C9H20ClO4P" 29.2 "CDCl3" 258.679461 9 0 1 4 "ClCC(CP(=O)(OC(C)C)OC(C)C)O" "C1O1O1O2"
847 "Lan1-CMP1155" "C9H20FOP" 91.4 "CDCl3" 194.2266642 9 0 1 1 "COP(=CC(C)C)(C(C)(C)C)F" "C1C2F1O1"
848 "Lan1-CMP1156" "C9H20NO3P" 170.78 "CDCl3" 221.233761 9 1 1 3 "CCOP(CN1CCOCC1)OCC" "C1O1O1"
849 "Lan1-CMP1158" "C9H20NO4P" 46.35 "CDCl3" 237.233161 9 1 1 4 "CCOC(=O)CNCP(=O)(OC(C)C)C" "C1C1O1O2"
850 "Lan1-CMP1160" "C9H20NO4P" 25.9 "CDCl3" 237.233161 9 1 1 4 "CCOP(=O)(CN1CCCOC1)OCC" "C1O1O1O2"
851 "Lan1-CMP1161" "C9H20NO4P" 13 "CDCl3" 237.233161 9 1 1 4 "CC(CC(P(=O)(O)O)N1CCOCC1)C" "C1O1O1O2"
852 "Lan1-CMP1162" "C9H20NO4PS" 93.1 "CDCl3" 269.298161 9 1 1 4 "CNC(=O)OC(P(=S)(OC)OC)C(C)(C)C" "C1O1O1S2"
853 "Lan1-CMP1163" "C9H20NO5P" 22.9 "CDCl3" 253.232561 9 1 1 5 "CCOC(=O)CNCP(=O)(OCC)OCC" "C1O1O1O2"
854 "Lan1-CMP1164" "C9H20NO4P" 26.55 NA 237.233161 9 1 1 4 "CCOP(OCC)CCNC(C(=O)O)C" "C1O1O1"
855 "Lan1-CMP1165" "C9H20NO5PS" 19.14 "D2O" 285.297561 9 1 1 5 "C=CCN(S(=O)OC)CP(=O)(OCC)OCC" "C1O1O1O2"
856 "Lan1-CMP1166" "C9H20NPS2" 37.34 "CDCl3" 237.365561 9 1 1 0 "CC1(C)NC(C(S1)(C)C)P(=S)(C)C" "C1C1C1S2"
857 "Lan1-CMP1167" "C9H20NPSi" 127.16 "CDCl3" 201.321061 9 1 1 0 "C[Si](/P=C\N1CCCCC1)(C)C" "C2Si1"
858 "Lan1-CMP1168" "C9H21ClNP" 151.6 "CD2Cl2" 209.696501 9 1 1 0 "CN(C(C)(C)C)P(C(C)(C)C)Cl" "C1Cl1N1"
859 "Lan1-CMP1169" "C9H21ClNPS" 169.9 NA 241.761501 9 1 1 0 "CCCSP(N(C(C)C)C(C)C)Cl" "Cl1N1S1"
860 "Lan1-CMP1170" "C9H21ClNPS" 168.3 NA 241.761501 9 1 1 0 "CC(SP(N(C(C)C)C(C)C)Cl)C" "Cl1N1S1"
861 "Lan1-CMP1171" "C9H21Cl2N2OP" 24.8 "CDCl3" 275.155601 9 2 1 1 "CCN(P(=O)(N(CC)CC)C(Cl)Cl)CC" "C1N1N1O2"
862 "Lan1-CMP1177" "C9H22AlCl3NPS" 437.8 NA 340.656979 9 1 1 0 "Cl[Al](Cl)Cl.CCCSPN(C(C)C)C(C)C" "H1N1S1"
863 "Lan1-CMP1178" "C9H22AlCl3NPS" 435 NA 340.656979 9 1 1 0 "CC(SPN(C(C)C)C(C)C)C.Cl[Al](Cl)Cl" "H1N1S1"
864 "Lan1-CMP1181" "C9H21OP" 33.35 "CD3OD" 176.236201 9 0 1 1 "CCCCP(=O)(CCCC)C" "C1C1C1O2"
865 "Lan1-CMP1183" "C9H21O3P" 33.2 "CDCl3" 208.235001 9 0 1 3 "CCCCCCCCOP(=O)(O)C" "C1O1O1O2"
866 "Lan1-CMP1184" "C9H21O3P" 30.9 "CDCl3" 208.235001 9 0 1 3 "CCCP(=O)(OC(C)C)OC(C)C" "C1O1O1O2"
867 "Lan1-CMP1185" "C9H21O3P" -41 "CDCl3" 208.235001 9 0 1 3 "CCOCP(COCC)COCC" "C1C1C1"
868 "Lan1-CMP1186" "C9H21O3P" 34.19 "CDCl3" 208.235001 9 0 1 3 "CCCP(=O)(OC(C(C)(C)C)C)O" "C1O1O1O2"
869 "Lan1-CMP1187" "C9H21O3P" 49.49 "CDCl3" 208.235001 9 0 1 3 "CC(C(C)(C)C)OP(=O)(C(C)C)O" "C1O1O1O2"
870 "Lan1-CMP1188" "C9H21O4P" 31.2 "CDCl3" 224.234401 9 0 1 4 "CCCCCOP(=O)(OCCOC)C" "C1O1O1O2"
871 "Lan1-CMP1189" "C9H21O4P" 34.7 "CDCl3" 224.234401 9 0 1 4 "COCCOP(=O)(C(C)C)OC(C)C" "C1O1O1O2"
872 "Lan1-CMP1190" "C9H21O4P" 1.25 NA 224.234401 9 0 1 4 "CCCCCOP(=O)(OCC)OCC" "O1O1O1O2"
873 "Lan1-CMP1191" "C9H21O4P" 0.76 NA 224.234401 9 0 1 4 "CCCOP(=O)(OCCC)OCCC" "O1O1O1O2"
874 "Lan1-CMP1192" "C9H21O4P" 0.65 NA 224.234401 9 0 1 4 "CCCCOP(=O)(OCCCC)OC" "O1O1O1O2"
875 "Lan1-CMP1193" "C8H19O4P" 27.8 "CDCl3" 210.207821 8 0 1 4 "CCOP(=O)(C(CC)(O)C)OCC" "C1O1O1O2"
876 "Lan1-CMP1194" "C9H21O4PSi" 169.72 "D2O" 252.319901 9 0 1 4 "CCOP(O[Si](C)(C)C)CCC(=O)OC" "C1O1O1"
877 "Lan1-CMP1195" "C9H21O5P" 13.8 "CDCl3" 240.233801 9 0 1 5 "CCOC(P(=O)(OCC)OCC)OCC" "C1O1O1O2"
878 "Lan1-CMP1197" "C9H21O7P" 31.7 "CDCl3" 272.232601 9 0 1 7 "COC(COP(=O)(OCC(OC)OC)C)OC" "C1O1O1O2"
879 "Lan1-CMP1198" "C9H21PS4" 94.9 "C6H6" 288.496801 9 0 1 0 "CCCSP(=S)(SC(C)C)SC(C)C" "S1S1S1S2"
880 "Lan1-CMP1200" "C9H22NOP" 130.92 "D2O" 191.250841 9 1 1 1 "CCCCN(POC)CCCC" "H1N1O1"
881 "Lan1-CMP1201" "C9H22NO2P" 173.67 "CDCl3" 207.250241 9 1 1 2 "CCOP(CN(CC)CC)OCC" "C1O1O1"
882 "Lan1-CMP1204" "C9H22NO2PSi" 20.36 "CDCl3" 235.335741 9 1 1 2 "C[Si](OP(=O)CN1CCCCC1)(C)C" "C1H1O1O2"
883 "Lan1-CMP1205" "C9H22NO2P" 10.06 "CDCl3" 207.250241 9 1 1 2 "CCCN(P(OCC)OCC)CC" "N1O1O1"
884 "Lan1-CMP1206" "C9H22NO3P" 8.66 "CDCl3" 223.249641 9 1 1 3 "CCCN(P(=O)(OCC)OCC)CC" "N1O1O1O2"
885 "Lan1-CMP1207" "C10H24NO3P" 10.37 "CDCl3" 237.276221 10 1 1 3 "CCCOP(=O)(N(CCC)C)OCCC" "N1O1O1O2"
886 "Lan1-CMP1208" "C10H24NO3P" 8.27 "CDCl3" 237.276221 10 1 1 3 "CCCN(P(=O)(OC(C)C)OC(C)C)C" "N1O1O1O2"
887 "Lan1-CMP1209" "C9H22NO3P" 25.6 "CDCl3" 223.249641 9 1 1 3 "CCOP(=O)(CN(CC)CC)OCC" "C1O1O1O2"
888 "Lan1-CMP1210" "C9H22NO3P" 23.7 "CDCl3" 223.249641 9 1 1 3 "CCCCNCP(=O)(OCC)OCC" "C1O1O1O2"
889 "Lan1-CMP1211" "C9H22NO3PS" 53.8 "D2O" 255.314641 9 1 1 3 "CC1(C)COP(=O)(OC1)[S-].CC([NH3+])(C)C" "O1O1O2S1"
890 "Lan1-CMP1213" "C9H22NO4P" 23.1 "CDCl3" 239.249041 9 1 1 4 "OCC(COP(=O)(C(C(C)C)N)O)(C)C" "C1O1O1O2"
891 "Lan1-CMP1214" "C9H22NO4P" 17.52 "CDCl3" 239.249041 9 1 1 4 "CCOC(P(=O)(OCC)OCC)N(C)C" "C1O1O1O2"
892 "Lan1-CMP1215" "C9H22NO4P" 2.7 "D2O" 239.249041 9 1 1 4 "CC1(C)COP(=O)(OC1)[O-].CC([NH3+])(C)C" "O1O1O1O2"
893 "Lan1-CMP1216" "C9H22NO4P" 21.3 NA 239.249041 9 1 1 4 "OCCNCP(=O)(OC(C)C)OC(C)C" "C1O1O1O2"
894 "Lan1-CMP1217" "C9H22N3O3P" 5.61 "CDCl3" 251.263041 9 3 1 3 "CC(OP(=O)(NC(=N)N(C)C)OC(C)C)C" "N1O1O1O2"
895 "Lan1-CMP1218" "C9H22N3O4P" 8.42 "CDCl3" 267.262441 9 3 1 4 "CCOCCOP(NC(=N)N)OCCOCC" "N1O1O1"
896 "Lan1-CMP1223" "C9H23N2O3P" 8.1 "CDCl3" 238.264281 9 2 1 3 "NCCCNP(=O)(OC(C)C)OC(C)C" "N1O1O1O2"
897 "Lan1-CMP1224" "C9H23N2O4PS" 22.83 "D2O" 286.328681 9 2 1 4 "CCN(OS(=O)CCP(=O)(CN(C)C)O)CC" "C1C1O1O2"
898 "Lan1-CMP1225" "C9H23N3O3P+" 2.33 "CDCl3" 252.270981 9 3 1 3 "CC(OP(=O)(NC(=N)[NH+](C)C)OC(C)C)C" "N1O1O1O2"
899 "Lan1-CMP1227" "C9H24GeNPS3" 78.3 "C6H6" 346.102321 9 1 1 0 "CCSP(=S)(N(CC)CC)S[Ge](C)(C)C" "N1S1S1S2"
900 "Lan1-CMP1228" "C9H24NOPSi" 87.04 "D2O" 221.352221 9 1 1 1 "CC(N(C(C)C)PO[Si](C)(C)C)C" "H1N1O1"
901 "Lan1-CMP1229" "C9H24NO3PSi" 23.51 "CDCl3" 253.351021 9 1 1 3 "CCOP(=O)(CN([Si](C)(C)C)C)OCC" "C1O1O1O2"
902 "Lan1-CMP1231" "C9H24NPS3Si" 83.3 "CCl4" 301.547821 9 1 1 0 "CCSP(=S)(N(CC)CC)S[Si](C)(C)C" "N1S1S1S2"
903 "Lan1-CMP1232" "C9H24N3P" -56.64 "CDCl3" 205.280721 9 3 1 0 "CN(CP(CN(C)C)CN(C)C)C" "C1C1C1"
904 "Lan1-CMP1234" "C9H25ClNPSi2" 159.8 "CDCl3" 269.899261 9 1 1 0 "CCCP(N([Si](C)(C)C)[Si](C)(C)C)Cl" "C1Cl1N1"
905 "Lan1-CMP1235" "C9H25ClNPSi2" 164.2 "CDCl3" 269.899261 9 1 1 0 "ClP(N([Si](C)(C)C)[Si](C)(C)C)C(C)C" "C1Cl1N1"
906 "Lan1-CMP1236" "C9H25N2O2PSi" 37.85 "CDCl3" 252.366261 9 2 1 2 "CN(CP(=O)(O[Si](C)(C)C)CN(C)C)C" "C1C1O1O2"
907 "Lan1-CMP1237" "C7H23N4O6PS2Si" 28.86 "CDCl3" 382.469981 7 4 1 6 "COS(=O)N(CP(=O)(O[Si](C)(C)C)CN(S(=O)OC)N)N" "C1C1O1O2"
908 "Lan1-CMP1238" "C8H25N2O5PSSi2" 145.72 "CDCl3" 348.504261 8 2 1 5 "COS(=O)N(CP(=O)(O[Si](C)(C)C)O[Si](C)(C)C)N" "C1O1O1O2"
909 "Lan1-CMP1239" "C9H28NOPSSi3" 45.74 "D2O" 313.619981 9 1 1 1 "S=P(N([Si](C)(C)C)[Si](C)(C)C)O[Si](C)(C)C" "H1N1O1S2"
910 "Lan1-CMP1240" "C9H28NOPSi3" 105.08 "D2O" 281.554981 9 1 1 1 "C[Si](OPN([Si](C)(C)C)[Si](C)(C)C)(C)C" "H1N1O1"
911 "Lan1-CMP1243" "C10H7Br3NP" 123.9 "CH2Cl2" 411.855041 10 1 1 0 "Brc1ccc(cc1)n1cccc1P(Br)Br" "Br1Br1C1"
912 "Lan1-CMP1244" "C10H8Br2NP" 125.9 "CH2Cl2" 332.958981 10 1 1 0 "BrP(c1cccn1c1ccccc1)Br" "Br1Br1C1"
913 "Lan1-CMP1245" "C10H8Cl2F5OP" 33.6 "CDCl3" 341.041697 10 0 1 1 "Cc1cc(c(cc1C)C(C(F)(F)F)(F)F)P(=O)(Cl)Cl" "C1Cl1Cl1O2"
914 "Lan1-CMP1247" "C10H8Cl3N2OP" 55.9 "C6D6" 309.516081 10 2 1 1 "CC1=NN(C(=O)C1=P(Cl)(Cl)Cl)c1ccccc1" "C2Cl1Cl1Cl1"
915 "Lan1-CMP1250" "C10H8Na3O5P" 21.46 "D2O" 308.110591 10 0 1 5 "[Na]OC(=O)C1c2ccccc2CC1P(=O)(O[Na])O[Na]" "C1O1O1O2"
916 "Lan1-CMP1251" "C10H9Br2N2P" 104.3 "C6D6" 347.973621 10 2 1 0 "BrP(c1cnc(n1C)c1ccccc1)Br" "Br1Br1C1"
917 "Lan1-CMP1253" "C10H9Cl2N2O3PS" 21.15 "CDCl3" 339.134821 10 2 1 3 "Clc1ccc(cc1Cl)C(P(=O)(O)O)Nc1cncs1" "C1O1O1O2"
918 "Lan1-CMP1255" "C10H9Cl2N2P" 146.2 "C6D6" 259.071621 10 2 1 0 "Cn1cc(nc1c1ccccc1)P(Cl)Cl" "C1Cl1Cl1"
919 "Lan1-CMP1256" "C10H9Cl2O2PS2" 46.6 "CDCl3" 327.187021 10 0 1 2 "Clc1ccc(s1)CP(=O)(Cc1ccc(s1)Cl)O" "C1C1O1O2"
920 "Lan1-CMP1257" "C10H9Cl4N2OP" 69.2 "CDCl3" 345.977021 10 2 1 1 "Cc1nn(c(c1P(Cl)(Cl)(Cl)Cl)O)c1ccccc1" "C1Cl1Cl1Cl1Cl1"
921 "Lan1-CMP1258" "C10H9N2P" 164 "CDCl3" 188.165621 10 2 1 0 "CCc1ccc2n(c1)c(C#N)pc2" "C1C2"
922 "Lan1-CMP1259" "C10H9Na2O4P" 31.74 "D2O" 270.129361 10 0 1 4 "[Na]OC(=O)C1C(Cc2c1cccc2)P(=O)O[Na]" "C1H1O1O2"
923 "Lan1-CMP1260" "C10H9O3P" 35.5 "DMSO-d6" 208.150421 10 0 1 3 "OP(=O)(c1cccc2c1cccc2)O" "C1O1O1O2"
924 "Lan1-CMP1261" "C10H10BrCl2O4P" -4.17 "CDCl3" 375.967761 10 0 1 4 "Br/C=C(/c1ccc(c(c1)Cl)Cl)\OP(=O)(OC)OC" "O1O1O1O2"
925 "Lan1-CMP1262" "C10H10BrO2P" 35.5 "CDCl3" 273.062961 10 0 1 2 "BrC1CC(=O)CP1(=O)c1ccccc1" "C1C1C1O2"
926 "Lan1-CMP1264" "C10H10Cl2NP" 154.32 "CH2Cl2" 246.072861 10 1 1 0 "CCn1cc(c2c1cccc2)P(Cl)Cl" "C1Cl1Cl1"
927 "Lan1-CMP1267" "C10H10F5O3P" 10.8 "CDCl3" 304.150377 10 0 1 3 "Cc1cc(c(cc1C)C(C(F)(F)F)(F)F)P(=O)(O)O" "C1O1O1O2"
928 "Lan1-CMP1268" "C10H10NO2P" 164.5 "CDCl3" 207.165661 10 1 1 2 "COC(=O)c1pc(n2c1cccc2)C" "C1C2"
929 "Lan1-CMP1269" "C10H10NO5P" 12.356 "D2O" 255.163861 10 1 1 5 "O=c1c2ccccc2occ1C(P(=O)(O)O)N" "C1O1O1O2"
930 "Lan1-CMP1270" "C10H11N2O3PS" 48.6 "CDCl3" 270.244701 10 2 1 3 "N#CCCOP(=S)(NC(=O)c1ccccc1)O" "N1O1O1S2"
931 "Lan1-CMP1271" "C10H11Na2O7P" 31.44 "D2O" 320.143441 10 0 1 7 "[Na]OC(=O)C(P(=O)(CCC(=O)O[Na])O)Cc1cocc1" "C1C1O1O2"
932 "Lan1-CMP1272" "C10H11Cl2N2OP" 127.77 "CDCl3" 277.086901 10 2 1 1 "ClCCN1P(Cl)N(C)C(=O)c2c1cccc2" "Cl1N1N1"
933 "Lan1-CMP1274" "C10H11OPS2" 128.6 "CH2Cl2" 242.297501 10 0 1 1 "CCP1(=S)SC=C(O1)c1ccccc1" "C1O1S1S2"
934 "Lan1-CMP1275" "C10H11O2P" 36.9 "CDCl3" 194.166901 10 0 1 2 "O=C1CCP(=O)(C1)c1ccccc1" "C1C1C1O2"
935 "Lan1-CMP1276" "C10H11O2P" 129.2 "CDCl3" 194.166901 10 0 1 2 "C=CP1OCc2c(CO1)cccc2" "C1O1O1"
936 "Lan1-CMP1278" "C10H11O4P" 51.8 "CDCl3" 226.165701 10 0 1 4 "CC(=O)CCP1(=O)Oc2c(O1)cccc2" "C1O1O1O2"
937 "Lan1-CMP1279" "C10H12ClN2O2P" 4.64 "CDCl3" 258.641241 10 2 1 2 "ClCCN1c2ccccc2C(=O)N(P1=O)C" "H1N1N1O2"
938 "Lan1-CMP1280" "C10H12ClO2P" 120.3 "CDCl3" 230.627841 10 0 1 2 "ClCCP1OCc2c(CO1)cccc2" "C1O1O1"
939 "Lan1-CMP1281" "C10H12ClO3P" 2.31 "CDCl3" 246.627241 10 0 1 3 "ClCCP1(=O)OCc2c(CO1)cccc2" "C1O1O1O2"
940 "Lan1-CMP1282" "C10H14Cl2NO2P" 145.9 "C6D6" 282.103421 10 1 1 2 "CCOC(=O)[C-]([n+]1cccc(c1)C)P(Cl)Cl" "C1Cl1Cl1"
941 "Lan1-CMP1283" "C10H14Cl2NO2P" 149.6 "C6D6" 282.103421 10 1 1 2 "CCOC(=O)[C-]([n+]1ccc(cc1)C)P(Cl)Cl" "C1Cl1Cl1"
942 "Lan1-CMP1285" "C10H14Cl4N3O4PS" 73.97 "CDCl3" 445.086621 10 3 1 4 "CCNNP(=S)(Oc1ccc(cc1)[N+](=O)[O-])OC(C(Cl)(Cl)Cl)Cl" "N1O1O1S2"
943 "Lan1-CMP1287" "C10H12NO2PS2" 89.3 "CDCl3" 273.311541 10 1 1 2 "O=C(NP1(=S)OCCS1)Cc1ccccc1" "N1O1S1S2"
944 "Lan1-CMP1289" "C10H12NO2PS2" 95.4 "CDCl3" 273.311541 10 1 1 2 "CCC1=NOP(=S)(S1)c1ccc(cc1)OC" "C1O1S1S2"
945 "Lan1-CMP1290" "C10H12NO3PS" 42.5 "CDCl3" 257.245941 10 1 1 3 "O=C(NP1(=O)OCCS1)Cc1ccccc1" "N1O1O2S1"
946 "Lan1-CMP1291" "C10H12NO4PS" 90 "CDCl3" 273.245341 10 1 1 4 "CC(=O)Oc1cccc2c1OP(=S)(O2)N(C)C" "N1O1O1S2"
947 "Lan1-CMP1292" "C10H12NO4PS" 87.5 "CDCl3" 273.245341 10 1 1 4 "CC(=O)Oc1cccc2c1OP(=S)(O2)N(C)C" "N1O1O1S2"
948 "Lan1-CMP1293" "C10H12N3O3PS" 13.72 "CDCl3" 285.259341 10 3 1 3 "OP(=O)(C(c1ccccc1)(Nc1nncs1)C)O" "C1O1O1O2"
949 "Lan1-CMP1294" "C10H13N3O4PS+" 10.6 "CDCl3" 302.266681 10 3 1 4 "COc1ccc(cc1)C(P(=O)(O)O)N[n+]1ncsc1" "C1O1O1O2"
950 "Lan1-CMP1295" "C10H13Br2N2O2PS" 131.1 "pyridine" 416.069181 10 2 1 2 "CCOC(=O)c1cc(sc1/N=C\N(C)C)P(Br)Br" "Br1Br1C1"
951 "Lan1-CMP1296" "C10H13ClNOPS" 161.8 NA 261.708081 10 1 1 1 "CCOc1ccc(cc1)N1CCSP1Cl" "Cl1N1S1"
952 "Lan1-CMP1297" "C10H13ClNO5P" 15.92 "D2O-NaOD" 293.640681 10 1 1 5 "OC(=O)CCNC(P(=O)(O)O)c1ccc(cc1)Cl" "C1O1O1O2"
953 "Lan1-CMP1298" "C10H13ClN3O3P" 0.19 "CDCl3" 289.655281 10 3 1 3 "ClCCOC(=O)NP1(=O)NCc2c(N1)cccc2" "N1N1N1O2"
954 "Lan1-CMP1299" "C10H13Cl2N2O2PS" 144.8 "C6H6" 327.167181 10 2 1 2 "CCOC(=O)c1cc(sc1/N=C\N(C)C)P(Cl)Cl" "C1Cl1Cl1"
955 "Lan1-CMP1300" "C10H13Cl2P" 166 "CDCl3" 235.089981 10 0 1 0 "ClP(c1ccccc1C(C)(C)C)Cl" "C1Cl1Cl1"
956 "Lan1-CMP1301" "C10H13Cl3FN2O2PS" 74.55 "CDCl3" 381.6185842 10 2 1 2 "COP(=S)(NC(C(Cl)(Cl)Cl)Nc1ccc(cc1)F)OC" "N1O1O1S2"
957 "Lan1-CMP1302" "C10H13Cl4N2O2PS" 74.5 "CDCl3" 398.073181 10 2 1 2 "COP(=S)(NC(C(Cl)(Cl)Cl)Nc1ccc(cc1)Cl)OC" "N1O1O1S2"
958 "Lan1-CMP1303" "C10H13Cl4N2O2PS" 74.34 "CDCl3" 398.073181 10 2 1 2 "COP(=S)(NC(C(Cl)(Cl)Cl)Nc1cccc(c1)Cl)OC" "N1O1O1S2"
959 "Lan1-CMP1304" "C10H14AlCl3NOPS" 406.2 NA 360.603559 10 1 1 1 "Cl[Al](Cl)Cl.CCOc1ccc(cc1)N1CCSP1" "H1N1S1"
960 "Lan1-CMP1305" "C10H17N2O4PS" 13.5 "CDCl3" 292.291741 10 2 1 4 "CCOP(=O)(c1sc(c(c1C)C(=O)N)N)OCC" "C1O1O1O2"
961 "Lan1-CMP1306" "C9H11N4O5P" -1.38 "DMSO-d6" 286.181201 9 4 1 5 "O=C(NP1(=O)NCCO1)Nc1ccc(cc1)[N+](=O)[O-]" "N1N1O1O2"
962 "Lan1-CMP1307" "C10H13O2P" 121.2 "CDCl3" 196.182781 10 0 1 2 "CCP1OCc2c(CO1)cccc2" "C1O1O1"
963 "Lan1-CMP1308" "C10H13O3P" 1.47 "CDCl3" 212.182181 10 0 1 3 "CCP1(=O)OCc2c(CO1)cccc2" "C1O1O1O2"
964 "Lan1-CMP1309" "C10H13O4P" -3.97 NA 228.181581 10 0 1 4 "COP(=O)(C(=O)C)OCc1ccccc1" "C1O1O1O2"
965 "Lan1-CMP1310" "C10H13O5P" -4.49 NA 244.180981 10 0 1 5 "COP(=O)(C(=O)OC)OCc1ccccc1" "C1O1O1O2"
966 "Lan1-CMP1311" "C10H13O5PS" 11.3 "CDCl3" 276.245981 10 0 1 5 "C/C=C(\P(=O)(OC)OC)/OC(=O)c1cccs1" "C1O1O1O2"
967 "Lan1-CMP1312" "C10H13O6P" 23.4 "CDCl3" 260.180381 10 0 1 6 "COP(=O)(C(c1ccc2c(c1)OCO2)O)OC" "C1O1O1O2"
968 "Lan1-CMP1313" "C10H14BrO3P" 17.6 "CDCl3" 293.094121 10 0 1 3 "CCOP(=O)(c1ccc(cc1)Br)OCC" "C1O1O1O2"
969 "Lan1-CMP1314" "C10H14BrO3P" 25.28 "CDCl3" 293.094121 10 0 1 3 "COP(C(c1ccc(cc1)Br)(O)C)OC" "C1O1O1"
970 "Lan1-CMP1315" "C10H14ClN2OPS" 46.52 NA 276.722721 10 2 1 1 "S=C(Nc1ccc(cc1)Cl)NCP(=O)(C)C" "C1C1C1O2"
971 "Lan1-CMP1316" "C10H14ClN2O2P" 46.01 NA 260.657121 10 2 1 2 "O=C(Nc1cccc(c1)Cl)NCP(=O)(C)C" "C1C1C1O2"
972 "Lan1-CMP1317" "C10H14ClN2O2P" 45.94 NA 260.657121 10 2 1 2 "O=C(Nc1ccc(cc1)Cl)NCP(=O)(C)C" "C1C1C1O2"
973 "Lan1-CMP1318" "C10H14ClO3P" 17.4 "CDCl3" 248.643121 10 0 1 3 "CCOP(=O)(c1ccc(cc1)Cl)OCC" "C1O1O1O2"
974 "Lan1-CMP1319" "C10H15Cl2OP" 128.1 "C6D6" 253.105261 10 0 1 1 "ClP(C(C)(C)C)Oc1ccccc1.Cl" "C1Cl1O1"
975 "Lan1-CMP1320" "C10H14Cl3N2O2PS" 74.45 "CDCl3" 363.628121 10 2 1 2 "COP(=S)(NC(C(Cl)(Cl)Cl)Nc1ccccc1)OC" "N1O1O1S2"
976 "Lan1-CMP1321" "C10H14Cl3N2PSe" 69.8 "CDCl3" 378.524321 10 2 1 0 "Cc1ccccc1NP(=[Se])(C(Cl)(Cl)Cl)N(C)C" "C1N1N1Se2"
977 "Lan1-CMP1322" "C10H14Cl3N2PSe" 70.2 "CDCl3" 378.524321 10 2 1 0 "Cc1cccc(c1)NP(=[Se])(C(Cl)(Cl)Cl)N(C)C" "C1N1N1Se2"
978 "Lan1-CMP1323" "C10H16NO3P" 25.4 "CDCl3" 229.212701 10 1 1 3 "CCOP(=O)(C(c1ccccn1)([2H])[2H])OCC" "C1O1O1O2"
979 "Lan1-CMP1324" "C10H14FNNaO3P" 30.47 "DMSO-d6" 269.1849942 10 1 1 3 "[Na]OP(=O)(C(c1ccc(cc1)F)O)CN(C)C" "C1C1O1O2"
980 "Lan1-CMP1325" "C10H15O4P" 25.78 "CDCl3" 230.197461 10 0 1 4 "COP(=O)(C(c1ccccc1)(O)C)OC" "C1O1O1O2"
981 "Lan1-CMP1326" "C9H12NNa2O5P" 32.86 "D2O" 291.148581 9 1 1 5 "[Na]OC(=O)C(P(=O)(CN(C)C)O[Na])c1ccco1" "C1C1O1O2"
982 "Lan1-CMP1327" "C10H14NO2P" 45.86 NA 211.197421 10 1 1 2 "O=C(c1ccccc1)NCP(=O)(C)C" "C1C1C1O2"
983 "Lan1-CMP1328" "C10H14NO3P" 18.23 "CDCl3" 227.196821 10 1 1 3 "COP1(=O)Oc2ccccc2NC1(C)C" "C1O1O1O2"
984 "Lan1-CMP1329" "C10H14NO4P" 38.16 "D2O" 243.196221 10 1 1 4 "OC(=O)CCP(=O)(CCc1ccccn1)O" "C1C1O1O2"
985 "Lan1-CMP1330" "C11H16NO4P" 39.04 "D2O" 257.222801 11 1 1 4 "OC(=O)CCP(=O)(CCCc1ccncc1)O" "C1C1O1O2"
986 "Lan1-CMP1331" "C10H14NO4P" 18.12 "D2O" 243.196221 10 1 1 4 "CCOP(=O)(CNC(=O)c1ccccc1)O" "C1O1O1O2"
987 "Lan1-CMP1332" "C10H14NO6P" 9.81 "D2O-NaOD" 275.195021 10 1 1 6 "COc1ccc(cc1)C(P(=O)(O)O)NCC(=O)O" "C1O1O1O2"
988 "Lan1-CMP1333" "C9H12NO5P" 23.98 "CDCl3" 245.169041 9 1 1 5 "COP(=O)(Cc1ccccc1[N+](=O)[O-])OC" "C1O1O1O2"
989 "Lan1-CMP1334" "C10H14N3O3P" -0.64 "DMSO-d6" 255.210221 10 3 1 3 "O=C(NP1(=O)NCCCO1)Nc1ccccc1" "N1N1O1O2"
990 "Lan1-CMP1335" "C10H14N3O3P" 0.37 "CDCl3" 255.210221 10 3 1 3 "CCOC(=O)NP1(=O)NCc2c(N1)cccc2" "N1N1N1O2"
991 "Lan1-CMP1338" "C10H15BrNO4P" 19.74 "CDCl3" 324.108161 10 1 1 4 "CCOP(=O)(C(c1cccc(n1)Br)O)OCC" "C1O1O1O2"
992 "Lan1-CMP1339" "C10H15NNaO3P" 30.69 "DMSO-d6" 251.194531 10 1 1 3 "[Na]OP(=O)(C(c1ccccc1)O)CN(C)C" "C1C1O1O2"
993 "Lan1-CMP1340" "C10H15N2OPS" 45.97 NA 242.277661 10 2 1 1 "S=C(Nc1ccccc1)NCP(=O)(C)C" "C1C1C1O2"
994 "Lan1-CMP1341" "C10H15N2O2P" 45.76 NA 226.212061 10 2 1 2 "O=C(Nc1ccccc1)NCP(=O)(C)C" "C1C1C1O2"
995 "Lan1-CMP1342" "C10H15N2O2PS" 42.9 "CDCl3" 258.277061 10 2 1 2 "CCn1cccc/c/1=N\P1(=S)OCC(O1)C" "N1O1O1S2"
996 "Lan1-CMP1343" "C10H15N2O3PS" 14.9 "CDCl3" 274.276461 10 2 1 3 "CCOP(=O)(c1c(C)sc(c1C#N)N)OCC" "C1O1O1O2"
997 "Lan1-CMP1344" "C10H15N2PS2" 11.1 "CDCl3" 258.343261 10 2 1 0 "CN1CCN(P1(=S)Sc1ccccc1)C" "N1N1S1S2"
998 "Lan1-CMP1345" "C10H15N2PS2" 85 "CDCl3" 258.343261 10 2 1 0 "CN1CCN(P1(=S)Sc1ccccc1)C" "N1N1S1S2"
999 "Lan1-CMP1348" "C10H15O2P" 51.8 "CDCl3" 198.198661 10 0 1 2 "CCOP(=O)(Cc1ccccc1)C" "C1C1O1O2"
1000 "Lan1-CMP1349" "C10H15O2PS" 86.8 "CDCl3" 230.263661 10 0 1 2 "CCOP(=S)(c1ccccc1)OCC" "C1O1O1S2"
1001 "Lan1-CMP1350" "C12H19O3P" 21.82 "CDCl3" 242.251221 12 0 1 3 "CCCCOP(=O)(c1ccccc1)OCC" "C1O1O1O2"
1002 "Lan1-CMP1351" "C10H15O3P" 23 "CDCl3" 214.198061 10 0 1 3 "CCOP(=O)(Oc1ccc(cc1)C)C" "C1O1O1O2"
1003 "Lan1-CMP1352" "C10H15O3P" 19.1 "CDCl3" 214.198061 10 0 1 3 "CCOP(=O)(c1ccccc1)OCC" "C1O1O1O2"
1004 "Lan1-CMP1353" "C10H15O3P" 17.6 "CDCl3" 214.198061 10 0 1 3 "CC(OP(=O)(c1ccccc1)O)(C)C" "C1O1O1O2"
1005 "Lan1-CMP1355" "C10H15O3PS" 20.55 "CDCl3" 246.263061 10 0 1 3 "CCSCCOP(=O)(c1ccccc1)O" "C1O1O1O2"
1006 "Lan1-CMP1356" "C9H13O3PS" 101.7 "CDCl3" 232.236481 9 0 1 3 "COP(=S)(C(c1ccccc1)(O)C)O" "C1O1O1S2"
1007 "Lan1-CMP1357" "C10H15O4P" 23.88 "CDCl3" 230.197461 10 0 1 4 "COP(=O)(C(c1ccc(cc1)C)O)OC" "C1O1O1O2"
1008 "Lan1-CMP1358" "C9H13O4P" 26.02 "CDCl3" 216.170881 9 0 1 4 "COP(=O)(C(c1ccccc1)O)OC" "C1O1O1O2"
1009 "Lan1-CMP1359" "C10H15O4P" 30.2 "CDCl3" 230.197461 10 0 1 4 "COCCOP(=O)(Cc1ccccc1)O" "C1O1O1O2"
1010 "Lan1-CMP1360" "C10H15O4P" 24 "CDCl3" 230.197461 10 0 1 4 "COP(=O)(C(c1ccc(cc1)C)O)OC" "C1O1O1O2"
1011 "Lan1-CMP1361" "C10H15O4P" 16.22 "CDCl3" 230.197461 10 0 1 4 "CCOP(=O)(/C=C/c1ccco1)OCC" "C1O1O1O2"
1012 "Lan1-CMP1362" "C11H17O4P" 19.99 "CDCl3" 244.224041 11 0 1 4 "CCOP(=O)(C/C=C\c1ccco1)OCC" "C1O1O1O2"
1013 "Lan1-CMP1363" "C10H15O5P" 23.98 "CDCl3" 246.196861 10 0 1 5 "COc1ccc(cc1)C(P(=O)(OC)OC)O" "C1O1O1O2"
1014 "Lan1-CMP1364" "C10H15O5P" 23.98 "CDCl3" 246.196861 10 0 1 5 "COc1ccc(cc1)C(P(=O)(OC)OC)O" "C1O1O1O2"
1015 "Lan1-CMP1365" "C10H15O5P" -5.6 "CDCl3" 246.196861 10 0 1 5 "CCOP(=O)(Oc1ccc(cc1)O)OCC" "O1O1O1O2"
1016 "Lan1-CMP1367" "C10H15O5PS" 23.18 "CDCl3" 278.261861 10 0 1 5 "CCC(P(=O)(OC)OC)OC(=O)c1cccs1" "C1O1O1O2"
1017 "Lan1-CMP1368" "C10H15O6P" -6.57 "CDCl3" 262.196261 10 0 1 6 "CCOP(=O)(Oc1cc(O)cc(c1)O)OCC" "O1O1O1O2"
1018 "Lan1-CMP1369" "C10H15P" -107 "CDCl3" 166.199861 10 0 1 0 "Pc1ccccc1C(C)(C)C" "C1H1H1"
1019 "Lan1-CMP1373" "C10H16ClN6P" -7.8 "C6D6" 286.701001 10 6 1 0 "ClP(N=c1n(C)ccn1C)N=c1n(C)ccn1C" "Cl1N1N1"
1020 "Lan1-CMP1374" "C9H14ClO2P" 32.2 "CDCl3" 220.633021 9 0 1 2 "CC1=C(Cl)C=CP(=O)(C1)OCCC" "C1C1O1O2"
1021 "Lan1-CMP1375" "C9H14ClO2P" 31.3 "CDCl3" 220.633021 9 0 1 2 "CC1=CP(=O)(CC=C1Cl)OCCC" "C1C1O1O2"
1022 "Lan1-CMP1377" "C10H16Cl2F3N4P" 20 "CDCl3" 351.1358106 10 4 1 0 "CN(P(C(C(F)(F)F)(Cl)Cl)c1cnc(n1C)N(C)C)C" "C1C1N1"
1023 "Lan1-CMP1378" "C10H16Cl2F3N4P" 51.5 "C6D6" 351.1358106 10 4 1 0 "CN(P(C(C(F)(F)F)(Cl)Cl)c1cnc(n1C)N(C)C)C" "C1C1N1"
1024 "Lan1-CMP1379" "C10H16Cl2N5O2P" 56.6 "CDCl3" 340.146101 10 5 1 2 "ClP1(=NC(=NC(=N1)N1CCOCC1)N1CCOCC1)Cl" "Cl1Cl1N1N2"
1025 "Lan1-CMP1380" "C10H16Cl2N5O2P" 57.8 NA 340.146101 10 5 1 2 "ClP1(=NC(=NC(=N1)N1CCOCC1)N1CCOCC1)Cl" "Cl1Cl1N1N2"
1026 "Lan1-CMP1381" "C10H16Cl2N5P" 56.9 "CDCl3" 308.147301 10 5 1 0 "C=CCN(C1=NC(=NP(=N1)(Cl)Cl)N(CC=C)C)C" "Cl1Cl1N1N2"
1027 "Lan1-CMP1382" "C10H16Cl3N4P" 39.3 "C6D6" 329.593601 10 4 1 0 "CN(P(c1cnc(n1C)N(C)C)C(=C(Cl)Cl)Cl)C" "C1C1N1"
1028 "Lan1-CMP1383" "C10H16Cl3N4PS" 48 "CDCl3" 361.658601 10 4 1 0 "CN(P(=S)(c1cnc(n1C)N(C)C)C(=C(Cl)Cl)Cl)C" "C1C1N1S2"
1029 "Lan1-CMP1385" "C9H14NO3P" 20.6 "CDCl3" 215.186121 9 1 1 3 "OCCNCP(=O)(c1ccccc1)O" "C1C1O1O2"
1030 "Lan1-CMP1386" "C10H16NO3P" 11.62 "CDCl3" 229.212701 10 1 1 3 "CCOP(=O)(c1nccc(c1)C)OCC" "C1O1O1O2"
1031 "Lan1-CMP1387" "C10H16NO3P" 24.9 "CDCl3" 229.212701 10 1 1 3 "CCOP(=O)(c1ccc(cn1)C)OCC" "C1O1O1O2"
1032 "Lan1-CMP1389" "C10H16NO4P" 19.66 "CDCl3" 245.212101 10 1 1 4 "CCOP(=O)(C(c1ccccn1)O)OCC" "C1O1O1O2"
1033 "Lan1-CMP1391" "C10H16NO5PS" 16.14 "CDCl3" 293.276501 10 1 1 5 "CCOC(=O)c1c(N)sc(c1C)P(=O)(OC)OC" "C1O1O1O2"
1034 "Lan1-CMP1393" "C10H16N3OPS" 76.1 "CDCl3" 257.292301 10 3 1 1 "CCN1CCOP1(=S)/N=c/1\ccccn1C" "N1N1O1S2"
1035 "Lan1-CMP1394" "C10H16N5OP" 25.6 "CDCl3" 253.240701 10 5 1 1 "Nc1ccccc1C1=NN(P(=O)(N1)N(C)C)C" "N1N1N1O2"
1036 "Lan1-CMP1395" "C10H17BrNO3P" 34.12 "CDCl3" 310.124641 10 1 1 3 "CCC1(C)OP(=O)(C=C1Br)N1CCOCC1" "C1N1O1O2"
1037 "Lan1-CMP1396" "C10H19Cl2N4PS" 46.2 "CHCl3" 329.229421 10 4 1 0 "CN([P+](c1c(C)nc2n1ccs2)(N(C)C)Cl)C.[Cl-]" "C1Cl1N1N1"
1038 "Lan1-CMP1397" "C10H18NO3P" 0.9 "DMSO-d6" 231.228581 10 1 1 3 "OP(=O)(NC12CC3CC(C2)CC(C1)C3)O" "N1O1O1O2"
1039 "Lan1-CMP1398" "C10H17N2O3P" 6.63 "D2O" 244.227341 10 2 1 3 "CCCCNC(P(=O)(O)O)c1ccccn1" "C1O1O1O2"
1040 "Lan1-CMP1399" "C10H17N2O3PS2" 11.2 "CDCl3" 308.357341 10 2 1 3 "CCOP(=O)(c1sc(c(c1C)C(=S)N)N)OCC" "C1O1O1O2"
1041 "Lan1-CMP1400" "C12H19O4P" 21.95 "CDCl3" 258.250621 12 0 1 4 "CCOP(=O)(C(c1ccccc1)(O)C)OCC" "C1O1O1O2"
1042 "Lan1-CMP1401" "C6H9N2O4PS" 15.2 "CDCl3" 236.185421 6 2 1 4 "NC(=O)c1c(N)sc(c1P(=O)(O)O)C" "C1O1O1O2"
1043 "Lan1-CMP1403" "C10H17N2O7P" 20.1 "CDCl3" 308.224941 10 2 1 7 "COC(=O)C1N(C)C(=O)N(C(=O)C1P(=O)(OC)OC)C" "C1O1O1O2"
1044 "Lan1-CMP1405" "C10H17N4PS" 20.1 "CDCl3" 256.307541 10 4 1 0 "CN(P(c1c(C)nc2n1ccs2)N(C)C)C" "C1N1N1"
1045 "Lan1-CMP1406" "C10H17N4PS" 88.3 "C6H6" 256.307541 10 4 1 0 "CN(P(c1c(C)nc2n1ccs2)N(C)C)C" "C1N1N1"
1046 "Lan1-CMP1407" "C10H17N4PS2" 66.7 "CHCl3" 288.372541 10 4 1 0 "CN(P(=S)(c1c(C)nc2n1ccs2)N(C)C)C" "C1N1N1S2"
1047 "Lan1-CMP1410" "C10H17O4P" 17.4 "CDCl3" 232.213341 10 0 1 4 "CCOP(=O)(C(=C=CC)C(=O)C)OCC" "C1O1O1O2"
1048 "Lan1-CMP1411" "C10H17O4P" -1.75 "CDCl3" 232.213341 10 0 1 4 "CCOP(=O)(C(=O)/C=C/C=C\C)OCC" "C1O1O1O2"
1049 "Lan1-CMP1413" "C10H17O6PS" 20.2 "CDCl3" 296.277141 10 0 1 6 "CCOP(=O)(SC1(C=O)CCCOC1=O)OCC" "O1O1O2S1"
1050 "Lan1-CMP1415" "C10H18BP" 31.8 "C6D6" 180.034681 10 0 1 0 "CC([PH+](c1ccccc1)[BH3-])(C)C" "B1C1C1H1"
1051 "Lan1-CMP1416" "C10H18Cl3N6P" 57.51 NA 359.622881 10 6 1 0 "ClCCN1CCN(CC1)C1=NC(=NP(=N1)(Cl)Cl)N(C)C" "Cl1Cl1N1N2"
1052 "Lan1-CMP1420" "C10H18NO2P" 43.05 "D2O" 215.229181 10 1 1 2 "CC(P(=O)(c1ccccc1)[O-])(C)C.[NH4+]" "C1C1O1O2"
1053 "Lan1-CMP1421" "C10H18NO3P" 18.2 "CDCl3" 231.228581 10 1 1 3 "COP(=O)(N1CCOCC1)C=C=C(C)C" "C1N1O1O2"
1054 "Lan1-CMP1422" "C10H18NO3PS" 33.22 "CDCl3" 263.293581 10 1 1 3 "CSC1=CP(=O)(OC1(C)C)N1CCOCC1" "C1N1O1O2"
1055 "Lan1-CMP1423" "C10H18NO6P" 25.42 "D2O" 279.226781 10 1 1 6 "COC(=O)C1CCCN1CP(=O)(CCC(=O)O)O" "C1C1O1O2"
1056 "Lan1-CMP1424" "C10H18NO6PSSe" 55.9 "CDCl3" 390.251781 10 1 1 6 "CCOC(=O)C1CS(=O)(=O)N1P1(=[Se])OCC(CO1)(C)C" "N1O1O1Se2"
1057 "Lan1-CMP1425" "C10H18NO6PS2" 52 "CDCl3" 343.356781 10 1 1 6 "CCOC(=O)C1CS(=O)(=O)N1P1(=S)OCC(CO1)(C)C" "N1O1O1S2"
1058 "Lan1-CMP1426" "C10H18NO7PS" -14.2 "CDCl3" 327.291181 10 1 1 7 "CCOC(=O)C1CS(=O)(=O)N1P1(=O)OCC(CO1)(C)C" "N1O1O1O2"
1059 "Lan1-CMP1427" "C10H18N2O4P-" 6.91 "D2O" 261.234681 10 2 1 4 "O[P-](=O)(C(c1ccncc1)NCCCC)(O)O" "C1O1O1O1O2"
1060 "Lan1-CMP1431" "C10H19BrNO2PS" 91.9 "CDCl3" 328.206121 10 1 1 2 "BrCCCC(P(=S)(OCC)OCC)(C#N)C" "C1O1O1S2"
1061 "Lan1-CMP1434" "C10H19ClNPS" 55.14 "CDCl3" 251.756321 10 1 1 0 "ClCCCC(P(=S)(CC)CC)(C#N)C" "C1C1C1S2"
1062 "Lan1-CMP1435" "C10H21ClN5PS" 34.5 "CH3CN" 309.799001 10 5 1 0 "CN([P+](c1c(C)nc2n1ccs2)(N(C)C)N)C.[Cl-]" "C1N1N1N1"
1063 "Lan1-CMP1438" "C10H19N2PS4" 62.77 "CDCl3" 326.505021 10 2 1 0 "CC(SP(=S)(/N=c/1\sccn1C)SC(C)C)C" "N1S1S1S2"
1064 "Lan1-CMP1440" "C10H19O3P" 133 "C6D6" 218.229821 10 0 1 3 "C=CCOP1OCC(CO1)C(C)(C)C" "O1O1O1"
1065 "Lan1-CMP1443" "C10H19O4P" 16.8 "CDCl3" 234.229221 10 0 1 4 "COP(=O)(C(=C=C(C)C)C(O)(C)C)OC" "C1O1O1O2"
1066 "Lan1-CMP1444" "C10H19O4P" 23.7 "CDCl3" 234.229221 10 0 1 4 "CCOP(=O)(C1CCCCC1=O)OCC" "C1O1O1O2"
1067 "Lan1-CMP1445" "C10H19O4P" 29.1 "CDCl3" 234.229221 10 0 1 4 "CCOP(=O)(C1CCCC(=O)C1)OCC" "C1O1O1O2"
1068 "Lan1-CMP1446" "C10H19O4P" 24.5 NA 234.229221 10 0 1 4 "C=CCC(=O)CCP(=O)(OCC)OCC" "C1O1O1O2"
1069 "Lan1-CMP1447" "C10H19O4PS2" 13.9 "CDCl3" 298.359221 10 0 1 4 "O=C(C(C)(C)C)SSP1(=O)OCC(CO1)(C)C" "O1O1O2S1"
1070 "Lan1-CMP1449" "C10H19O5P" 24 "CDCl3" 250.228621 10 0 1 5 "CCOC(=O)/C=C/CP(=O)(OCC)OCC" "C1O1O1O2"
1071 "Lan1-CMP1450" "C10H19O5P" 25.8 "CDCl3" 250.228621 10 0 1 5 "C=CCC(=O)OCCP(=O)(OCC)OCC" "C1O1O1O2"
1072 "Lan1-CMP1451" "C10H19O7P" 31.4 "CDCl3" 282.227421 10 0 1 7 "COC(=O)CCC(C(=O)OC)CP(=O)(OC)OC" "C1O1O1O2"
1073 "Lan1-CMP1452" "C10H19O7P" 29.6 "CDCl3" 282.227421 10 0 1 7 "CCOP(=O)(CC(C(=O)O)CCC(=O)O)OCC" "C1O1O1O2"
1074 "Lan1-CMP1453" "C11H22BrO3P" 21.4 NA 313.168341 11 0 1 3 "CCOP(=O)(C(CCCCC=C)Br)OCC" "C1O1O1O2"
1075 "Lan1-CMP1454" "C10H20BrO4P" -6.8 "CDCl3" 315.141161 10 0 1 4 "CCOP(=O)(C(=O)C(CC(C)C)Br)OCC" "C1O1O1O2"
1076 "Lan1-CMP1458" "C10H20ClO4P" -6.4 "CDCl3" 270.690161 10 0 1 4 "CCOP(=O)(C(=O)C(CC(C)C)Cl)OCC" "C1O1O1O2"
1077 "Lan1-CMP1459" "C10H20Cl2NOP" 177.7 "CDCl3" 272.151661 10 1 1 1 "CN1C(C)(C)CC(CC1(C)C)OP(Cl)Cl" "Cl1Cl1O1"
1078 "Lan1-CMP1460" "C10H20Cl2N5P" 56.19 NA 312.179061 10 5 1 0 "CCN(C1=NC(=NP(=N1)(Cl)Cl)N(CC)CC)CC" "Cl1Cl1N1N2"
1079 "Lan1-CMP1464" "C9H18NO3P" 18.23 "CDCl3" 219.217881 9 1 1 3 "CCCC(P(=O)(OCC)OCC)C#N" "C1O1O1O2"
1080 "Lan1-CMP1465" "C10H20NO3P" 19.8 "CDCl3" 233.244461 10 1 1 3 "CC1CCN(CC1)CP1(=O)OCCCO1" "C1O1O1O2"
1081 "Lan1-CMP1467" "C10H20NO4P" 26.79 "D2O" 249.243861 10 1 1 4 "OC(=O)CCP(=O)(CN1CCCCCC1)O" "C1C1O1O2"
1082 "Lan1-CMP1468" "C11H22NO5P" 26.4 "CDCl3" 279.269841 11 1 1 5 "CCOP(=O)(C1(C(=O)NC)C(C1C)CO)OCC" "C1O1O1O2"
1083 "Lan1-CMP1469" "C10H20NO5P" 11.1 "CDCl3" 265.243261 10 1 1 5 "CCOP(=O)(C12C(=O)OCC1C2(C)C)[O-].C[NH3+]" "C1O1O1O2"
1084 "Lan1-CMP1471" "C10H20N3O2P" 31.1 "CDCl3" 245.258461 10 3 1 2 "CC(OP(=O)(c1cnc(n1C)N(C)C)C)C" "C1C1O1O2"
1085 "Lan1-CMP1474" "C10H21Cl2OP" 175.5 "CDCl3" 259.152901 10 0 1 1 "CCCCCCCCCCP(=O)(Cl)Cl" "C1Cl1Cl1O2"
1086 "Lan1-CMP1475" "C10H21N2O4P" 21.25 "CDCl3" 264.258501 10 2 1 4 "OP(=O)(CN1CCOCC1)CN1CCOCC1" "C1C1O1O2"
1087 "Lan1-CMP1477" "C10H21O3PSi" 108.27 "CDCl3" 248.331201 10 0 1 3 "COC(=O)/P=C(/C(C)(C)C)\O[Si](C)(C)C" "C1C2"
1088 "Lan1-CMP1478" "C10H21O4P" 25.5 NA 236.245101 10 0 1 4 "CCCC(=O)CCP(=O)(OCC)OCC" "C1O1O1O2"
1089 "Lan1-CMP1480" "C10H22BrO3P" 29.58 "CDCl3" 301.157641 10 0 1 3 "BrCCCCP(=O)(OC(C)C)OC(C)C" "C1O1O1O2"
1090 "Lan1-CMP1481" "C10H24ClN4OPS" 14.6 "CDCl3" 314.815521 10 4 1 1 "CSc1[n+](C)cc(n1C)P(=O)(N(C)C)N(C)C.[Cl-]" "C1N1N1O2"
1091 "Lan1-CMP1482" "C10H24ClN4PSSe" 55.6 "CDCl3" 377.776121 10 4 1 0 "CSc1[n+](C)cc(n1C)P(=[Se])(N(C)C)N(C)C.[Cl-]" "C1N1N1Se2"
1092 "Lan1-CMP1483" "C10H22ClO3P" 4.59 "CDCl3" 256.706641 10 0 1 3 "CCCCCOP(=O)(OCCCCC)Cl" "Cl1O1O1O2"
1093 "Lan1-CMP1484" "C10H22F3N2OP" 3.58 "CDCl3" 274.2634506 10 2 1 1 "CCN(P(N(CC)CC)OCC(F)(F)F)CC" "N1N1O1"
1094 "Lan1-CMP1485" "C10H22FO3P" 141.1 NA 240.2520442 10 0 1 3 "CCCCCOP(=O)(OCCCCC)F" "F1O1O1O2"
1095 "Lan1-CMP1488" "C10H22NO2P" 171.83 "CDCl3" 219.260941 10 1 1 2 "CCOP(CN1CCCCC1)OCC" "C1O1O1"
1096 "Lan1-CMP1489" "C10H22NO3P" 15.7 "CDCl3" 235.260341 10 1 1 3 "CC/C=C(\P(=O)(OCC)OCC)/N(C)C" "C1O1O1O2"
1097 "Lan1-CMP1490" "C10H22NO3P" 19.2 "CDCl3" 235.260341 10 1 1 3 "CC/C=C(\P(=O)(OCC)OCC)/N(C)C" "C1O1O1O2"
1098 "Lan1-CMP1491" "C10H22NO3P" 19.6 "CDCl3" 235.260341 10 1 1 3 "CCCN(CP1(=O)OCCCO1)CCC" "C1O1O1O2"
1099 "Lan1-CMP1493" "C10H22NO3P" 14.1 "CDCl3" 235.260341 10 1 1 3 "CC(CC(P(=O)(O)O)N1CCCCC1)C" "C1O1O1O2"
1100 "Lan1-CMP1494" "C10H22NO4P" 46.47 "CDCl3" 251.259741 10 1 1 4 "CCOC(=O)CCNCP(=O)(OC(C)C)C" "C1C1O1O2"
1101 "Lan1-CMP1495" "C10H22NO4P" 26.76 "D2O" 251.259741 10 1 1 4 "CCCN(CP(=O)(CCC(=O)O)O)CCC" "C1C1O1O2"
1102 "Lan1-CMP1496" "C10H22NO4PSi" 17.71 "CDCl3" 279.345241 10 1 1 4 "COC(=O)C1CCCN1CP(=O)O[Si](C)(C)C" "C1H1O1O2"
1103 "Lan1-CMP1498" "C10H22NO5P" 23.24 "CDCl3" 267.259141 10 1 1 5 "CCOC(=O)CCNCP(=O)(OCC)OCC" "C1O1O1O2"
1104 "Lan1-CMP1499" "C10H22NO5P" 21.59 NA 267.259141 10 1 1 5 "CC(C(=O)O)NCP(=O)(OC(C)C)OC(C)C" "C1O1O1O2"
1105 "Lan1-CMP1500" "C10H22N3O3PS" 61.5 "CDCl3" 295.338741 10 3 1 3 "CC(OP(=S)(N/N=C(/C(=N/O)/C)\C)OC(C)C)C" "N1O1O1S2"
1106 "Lan1-CMP1501" "C10H22N3O2P" 2.37 "CDCl3" 247.274341 10 3 1 2 "CCCP(=O)(N/N=C(/C(=N/O)/C)\C)CCC" "C1C1N1O2"
1107 "Lan1-CMP1502" "C10H22N3O2P" 1.51 "CDCl3" 247.274341 10 3 1 2 "CC(P(=O)(C(C)C)N/N=C(/C(=N/O)/C)\C)C" "C1C1N1O2"
1108 "Lan1-CMP1503" "C10H22N5P" 20.3 "CDCl3" 243.288941 10 5 1 0 "CN(P(c1cnc(n1C)N(C)C)N(C)C)C" "C1N1N1"
1109 "Lan1-CMP1504" "C10H22N5P" 83.2 "C6D6" 243.288941 10 5 1 0 "CN(P(c1cnc(n1C)N(C)C)N(C)C)C" "C1N1N1"
1110 "Lan1-CMP1505" "C10H22N5P" 88.2 "CDCl3" 243.288941 10 5 1 0 "CN(P(c1nc(n(c1)C)N(C)C)N(C)C)C" "C1N1N1"
1111 "Lan1-CMP1506" "C10H22N5PSe" 61.4 "CDCl3" 322.248941 10 5 1 0 "CN(c1ncc(n1C)P(=[Se])(N(C)C)N(C)C)C" "C1N1N1Se2"
1112 "Lan1-CMP1507" "C10H22N5PSe" 68.4 "CDCl3" 322.248941 10 5 1 0 "CN(c1nc(cn1C)P(=[Se])(N(C)C)N(C)C)C" "C1N1N1Se2"
1113 "Lan1-CMP1508" "C10H23ClNP" 143.1 "CD2Cl2" 223.723081 10 1 1 0 "CC(N(P(C(C)(C)C)Cl)C(C)C)C" "C1Cl1N1"
1114 "Lan1-CMP1509" "C10H23ClNPS" 172.5 NA 255.788081 10 1 1 0 "CCCCCCSP(N(CC)CC)Cl" "Cl1N1S1"
1115 "Lan1-CMP1510" "C10H23ClNPS" 169.8 NA 255.788081 10 1 1 0 "CCC(SP(N(C(C)C)C(C)C)Cl)C" "Cl1N1S1"
1116 "Lan1-CMP1512" "C10H24AlCl3NPS" 427.5 NA 354.683559 10 1 1 0 "Cl[Al](Cl)Cl.CCCCCCSPN(CC)CC" "H1N1S1"
1117 "Lan1-CMP1513" "C10H24AlCl3NPS" 435.2 NA 354.683559 10 1 1 0 "Cl[Al](Cl)Cl.CCC(SPN(C(C)C)C(C)C)C" "H1N1S1"
1118 "Lan1-CMP1514" "C10H23N2OP" 141.5 "C6D6" 218.276181 10 2 1 1 "CC(N(P1OCCCN1C)C(C)C)C" "N1N1O1"
1119 "Lan1-CMP1515" "C10H23N2OPS" 45.68 NA 250.341181 10 2 1 1 "CCCCCCNC(=S)NCP(=O)(C)C" "C1C1C1O2"
1120 "Lan1-CMP1516" "C10H23N2O2P" 16 "C6D6" 234.275581 10 2 1 2 "CC(N(P1(=O)OCCCN1C)C(C)C)C" "N1N1O1O2"
1121 "Lan1-CMP1517" "C10H22N3O3PS" 64.74 "CDCl3" 295.338741 10 3 1 3 "CCCOP(=S)(N/N=C(/C(=N/O)/C)\C)OCCC" "N1O1O1S2"
1122 "Lan1-CMP1518" "C10H23O3P" 37.41 "CD3OD" 222.261581 10 0 1 3 "CCCCCCCCP(=O)(OC)OC" "C1O1O1O2"
1123 "Lan1-CMP1519" "C8H19O3P" 30.6 "CDCl3" 194.208421 8 0 1 3 "CCCCP(=O)(OCC)OCC" "C1O1O1O2"
1124 "Lan1-CMP1521" "C10H23O3PSi" 32.75 "CDCl3" 250.347081 10 0 1 3 "CCOP(=O)(C([Si](C)(C)C)C=C)OCC" "C1O1O1O2"
1125 "Lan1-CMP1522" "C11H25O3P" 34.9 "CDCl3" 236.288161 11 0 1 3 "CCCCOP(=O)(C(C)C)OCCCC" "C1O1O1O2"
1126 "Lan1-CMP1523" "C10H23O4P" 1.03 NA 238.260981 10 0 1 4 "CCCCCCOP(=O)(OCC)OCC" "O1O1O1O2"
1127 "Lan1-CMP1524" "C10H23O4P" 1 NA 238.260981 10 0 1 4 "CCCCOP(=O)(OCCC)OCCC" "O1O1O1O2"
1128 "Lan1-CMP1525" "C10H23O4P" 1 NA 238.260981 10 0 1 4 "CCCCOP(=O)(OCCCC)OCC" "O1O1O1O2"
1129 "Lan1-CMP1526" "C10H23O4PSi2" 146.29 "D2O" 294.431981 10 0 1 4 "O=C1OCC(C1)P(O[Si](C)(C)C)O[Si](C)(C)C" "C1O1O1"
1130 "Lan1-CMP1527" "C10H23O5P" 6.98 "CDCl3" 254.260381 10 0 1 5 "CCCOCCOP(=O)OCCOCCC" "H1O1O1O2"
1131 "Lan1-CMP1528" "C10H23O5P" 26.1 "CDCl3" 254.260381 10 0 1 5 "CCOC(CP(=O)(OCC)OCC)OCC" "C1O1O1O2"
1132 "Lan1-CMP1529" "C10H23O5PSi" 27.82 "D2O" 282.345881 10 0 1 5 "CCOP(=O)(CCC(=O)O[Si](C)(C)C)OCC" "C1O1O1O2"
1133 "Lan1-CMP1530" "C10H23PS4" 91.2 "C6H6" 302.523381 10 0 1 0 "CCCCSP(=S)(SCCCC)SCC" "S1S1S1S2"
1134 "Lan1-CMP1531" "C10H23PS4" 93.9 "C6H6" 302.523381 10 0 1 0 "CCCSP(=S)(SCC(C)C)SCCC" "S1S1S1S2"
1135 "Lan1-CMP1532" "C10H24AsPS4" 90.8 "C6H6" 378.452921 10 0 1 0 "CCSP(=S)(S[As](CC)CC)SCC(C)C" "S1S1S1S2"
1136 "Lan1-CMP1533" "C10H24ClO4PSi" 24.4 "D2O" 302.807421 10 0 1 4 "CCOP(=O)(CC(O[Si](C)(C)C)CCl)OCC" "C1O1O1O2"
1137 "Lan1-CMP1534" "C10H24Cl3N6P" -27.89 NA 365.670521 10 6 1 0 "CN(C(=NP(N=C(N(C)C)N(C)C)(Cl)(Cl)Cl)N(C)C)C" "Cl1Cl1Cl1N1N1"
1138 "Lan1-CMP1535" "C10H24NOP" 124.74 "D2O" 205.277421 10 1 1 1 "CCCCN(POCC)CCCC" "H1N1O1"
1139 "Lan1-CMP1536" "C11H26NO2PSi" 19.38 "CDCl3" 263.388901 11 1 1 2 "C[Si](OP(=O)CN1CCCCCCC1)(C)C" "C1H1O1O2"
1140 "Lan1-CMP1537" "C10H24NO3P" 8.8 "CDCl3" 237.276221 10 1 1 3 "CCOP(=O)(N(C(C)C)C(C)C)OCC" "N1O1O1O2"
1141 "Lan1-CMP1538" "C10H24NO3P" 11.09 "CDCl3" 237.276221 10 1 1 3 "CCOP(=O)(N(C(C)C)C(C)C)OCC" "N1O1O1O2"
1142 "Lan1-CMP1539" "C10H24NO3P" 11.57 "CDCl3" 237.276221 10 1 1 3 "CCCN(P(=O)(OCC)OCC)C(C)C" "N1O1O1O2"
1143 "Lan1-CMP1540" "C10H24NO3P" 10.27 "CDCl3" 237.276221 10 1 1 3 "CCCOP(=O)(N(CC)CC)OCCC" "N1O1O1O2"
1144 "Lan1-CMP1541" "C10H24NO3P" 11.12 "CDCl3" 237.276221 10 1 1 3 "CCCOP(=O)(N(CCC)C)OCCC" "N1O1O1O2"
1145 "Lan1-CMP1542" "C10H24NO3P" 10.97 "CDCl3" 237.276221 10 1 1 3 "CCCOP(=O)(N(C(C)C)C)OCCC" "N1O1O1O2"
1146 "Lan1-CMP1543" "C10H24NO3P" 8.17 "CDCl3" 237.276221 10 1 1 3 "CCN(P(=O)(OC(C)C)OC(C)C)CC" "N1O1O1O2"
1147 "Lan1-CMP1544" "C10H24NO3P" 9.02 "CDCl3" 237.276221 10 1 1 3 "CCCN(P(=O)(OC(C)C)OC(C)C)C" "N1O1O1O2"
1148 "Lan1-CMP1545" "C10H24NO3P" 6.9 "CDCl3" 237.276221 10 1 1 3 "CC(OP(=O)(N(C(C)C)C)OC(C)C)C" "N1O1O1O2"
1149 "Lan1-CMP1546" "C10H24NO3P" 31 "CDCl3" 237.276221 10 1 1 3 "CCOP(=O)(C(NC(C)C)(C)C)OCC" "C1O1O1O2"
1150 "Lan1-CMP1547" "C8H20NO3P" 34.6 "CDCl3" 209.223061 8 1 1 3 "CCNCCOP(=O)(OCC)CC" "C1O1O1O2"
1151 "Lan1-CMP1548" "C10H24NO4P" 23.4 NA 253.275621 10 1 1 4 "OCCN(CP(=O)(OC(C)C)OC(C)C)C" "C1O1O1O2"
1152 "Lan1-CMP1549" "C10H24NO4P" 24.86 "CDCl3" 253.275621 10 1 1 4 "CCOP(=O)([C@@H]([C@H](CC(C)C)N)O)OCC" "C1O1O1O2"
1153 "Lan1-CMP1550" "C6H16NO5PS" 19.19 "D2O" 245.233701 6 1 1 5 "CCOP(=O)(CNS(=O)OC)OCC" "C1O1O1O2"
1154 "Lan1-CMP1569" "C10H25N2O2P" 22.18 "CDCl3" 236.291461 10 2 1 2 "CCN(CP(=O)(CN(CC)CC)O)CC" "C1C1O1O2"
1155 "Lan1-CMP1570" "C9H23N2O2P" 47.21 "CDCl3" 222.264881 9 2 1 2 "CCCOP(=O)(CN(C)C)CN(C)C" "C1C1O1O2"
1156 "Lan1-CMP1571" "C10H25N2O3P" 8 "CDCl3" 252.290861 10 2 1 3 "NCCCCNP(=O)(OC(C)C)OC(C)C" "N1O1O1O2"
1157 "Lan1-CMP1574" "C10H26NOPSi2" -170.69 "CDCl3" 263.464301 10 1 1 1 "CC(=O)N(CP([Si](C)(C)C)[Si](C)(C)C)C" "C1Si1Si1"
1158 "Lan1-CMP1575" "C10H26NO2PSi" 23.08 "CDCl3" 251.378201 10 1 1 2 "CCCN(CP(=O)O[Si](C)(C)C)CCC" "C1H1O1O2"
1159 "Lan1-CMP1576" "C10H26NO3PSi" 30.75 "CDCl3" 267.377601 10 1 1 3 "CCOP(=O)(C([Si](C)(C)C)N(C)C)OCC" "C1O1O1O2"
1160 "Lan1-CMP1577" "C10H26NO3PSi" 30.75 "CDCl3" 267.377601 10 1 1 3 "CCOP(=O)(C([Si](C)(C)C)N(C)C)OCC" "C1O1O1O2"
1161 "Lan1-CMP1578" "C10H26NO3PSi" 26.15 "CDCl3" 267.377601 10 1 1 3 "CCOP(=O)(CN([Si](C)(C)C)CC)OCC" "C1O1O1O2"
1162 "Lan1-CMP1580" "C10H27ClNPSi2" 161.5 "CD2Cl2" 283.925841 10 1 1 0 "ClP(C(C)(C)C)N([Si](C)(C)C)[Si](C)(C)C" "C1Cl1N1"
1163 "Lan1-CMP1581" "C10H28NO2PSi2" 48.92 "D2O" 281.479581 10 1 1 2 "CCOP(=O)(CN([Si](C)(C)C)[Si](C)(C)C)C" "C1C1O1O2"
1164 "Lan1-CMP1582" "C10H28NPSi2" 50.1 "CDCl3" 249.480781 10 1 1 0 "CCCP(N([Si](C)(C)C)[Si](C)(C)C)C" "C1C1N1"
1165 "Lan1-CMP1583" "C11H9AlCl3N2OPS" 24.21 "D2O" 381.581259 11 2 1 1 "c1ccc(cc1)N1PSC(=N1)c1cocc1.Cl[Al](Cl)Cl" "H1N1S1"
1166 "Lan1-CMP1584" "C11H9BrF7O2P" 12 "CDCl3" 417.0545434 11 0 1 2 "Cc1cc(c(cc1C)C(Br)(F)F)P(=O)(C(C(F)(F)F)(F)F)O" "C1C1O1O2"
1167 "Lan1-CMP1585" "C11H11Br2O4P" 100.9 "C5H5N" 397.984401 11 0 1 4 "O=C1O[P+]2(OC1c1ccccc1)OCC(=C2)Br.[Br-]" "C1O1O1O1"
1168 "Lan1-CMP1586" "C11H7Cl2N2PS" 122.9 "C6H6" 301.131441 11 2 1 0 "ClP(c1c(nc2n1ccs2)c1ccccc1)Cl" "C1Cl1Cl1"
1169 "Lan1-CMP1587" "C11H8ClN2OPS" 144.2 NA 282.685781 11 2 1 1 "ClP1SC(=NN1c1ccccc1)c1cocc1" "Cl1N1S1"
1170 "Lan1-CMP1592" "C11H9F6O4P" 55.4 "CD3CN" 350.1509402 11 0 1 4 "FC(C1(O)CC(OP1(=O)c1ccccc1)(O)C(F)(F)F)(F)F" "C1C1O1O2"
1171 "Lan1-CMP1593" "C11H9N2OP" 76.56 "CDCl3" 216.175721 11 2 1 1 "c1coc(c1)Cn1cpc2c1cccn2" "C1C2"
1172 "Lan1-CMP1595" "C11H9N2PS" 76.97 "CDCl3" 232.241321 11 2 1 0 "c1csc(c1)Cn1cpc2c1cccn2" "C1C2"
1173 "Lan1-CMP1596" "C11H10Br2NP" 126 "CH2Cl2" 346.985561 11 1 1 0 "Cc1ccc(cc1)n1cccc1P(Br)Br" "Br1Br1C1"
1174 "Lan1-CMP1597" "C11H10Br2NP" 141.8 "CH2Cl2" 346.985561 11 1 1 0 "Cc1ccc(cc1)n1ccc(c1)P(Br)Br" "Br1Br1C1"
1175 "Lan1-CMP1598" "C11H10Cl2N3P" 191.8 "CDCl3" 286.096961 11 3 1 0 "ClP(/N=c/1\ncccn1Cc1ccccc1)Cl" "Cl1Cl1N1"
1176 "Lan1-CMP1599" "C11H10F10NO5P" -51.2 NA 457.158593 11 1 1 5 "CCOP1(OCC)(OC#N)OC(=C(O1)C(C(F)(F)F)(C(F)(F)F)F)C(F)(F)F" "O1O1O1O1O1"
1177 "Lan1-CMP1600" "C11H13ClNO3P" 77.28 NA 273.652581 11 1 1 3 "CC1=CP(=O)(CC1)c1ccc(c(c1)[N+](=O)[O-])Cl" "C1C1C1O2"
1178 "Lan1-CMP1601" "C11H13ClNO3P" 76.57 NA 273.652581 11 1 1 3 "[O-][N+](=O)c1ccc(cc1P1(=O)CCC(=C1)C)Cl" "C1C1C1O2"
1179 "Lan1-CMP1602" "C11H13ClNO3P" 77.92 NA 273.652581 11 1 1 3 "[O-][N+](=O)c1cc(c(cc1)Cl)P1(=O)CCC(=C1)C" "C1C1C1O2"
1180 "Lan1-CMP1603" "C11H11ClN3PS" 73.4 "CDCl3" 283.716901 11 3 1 0 "Cn1cccn/c/1=N\P(=S)(c1ccccc1)Cl" "C1Cl1N1S2"
1181 "Lan1-CMP1604" "C11H25O4P" -16.7 NA 252.287561 11 0 1 4 "CCC(COP(=O)(OC(C([2H])([2H])[2H])(C([2H])([2H])[2H])[2H])OC(C([2H])([2H])[2H])(C([2H])([2H])[2H])[2H])C" "O1O1O1O2"
1182 "Lan1-CMP1607" "C11H11O6P" -2.75 "DMSO-d6" 270.175201 11 0 1 6 "COP(=O)(OC1c2ccccc2C(=O)C1=O)OC" "O1O1O1O2"
1183 "Lan1-CMP1608" "C11H14BrCl2OPS" 102 "CDCl3" 376.077021 11 0 1 1 "CC1(C)O[P+](C=C1Sc1ccccc1)(Cl)Cl.[Br-]" "C1Cl1Cl1O1"
1184 "Lan1-CMP1609" "C11H14BrCl2OPSe" 105 "CDCl3" 422.972021 11 0 1 1 "CC1(C)O[P+](C=C1[Se]c1ccccc1)(Cl)Cl.[Br-]" "C1Cl1Cl1O1"
1185 "Lan1-CMP1610" "C11H12BrO2P" 29.23 "CDCl3" 287.089541 11 0 1 2 "BrC1C(C)C(=O)CP1(=O)c1ccccc1" "C1C1C1O2"
1186 "Lan1-CMP1611" "C11H12ClN2PS" 53 "C6D6" 270.718141 11 2 1 0 "CSc1ncc(n1C)P(c1ccccc1)Cl" "C1C1Cl1"
1187 "Lan1-CMP1612" "C11H12ClOP" 60.39 NA 226.639141 11 0 1 1 "CC1=CP(=O)(CC1)c1ccc(cc1)Cl" "C1C1C1O2"
1188 "Lan1-CMP1613" "C11H12ClOP" 60.68 NA 226.639141 11 0 1 1 "CC1=CP(=O)(CC1)c1cccc(c1)Cl" "C1C1C1O2"
1189 "Lan1-CMP1614" "C11H12ClOP" 63.59 NA 226.639141 11 0 1 1 "CC1=CP(=O)(CC1)c1ccccc1Cl" "C1C1C1O2"
1190 "Lan1-CMP1615" "C11H12ClO2P" 29.23 "CDCl3" 242.638541 11 0 1 2 "O=C1CP(=O)(CC1C)c1cccc(c1)Cl" "C1C1C1O2"
1191 "Lan1-CMP1616" "C11H12ClO5P" 10.32 "CDCl3" 290.636741 11 0 1 5 "COP(=O)(C(=C)OC(=O)c1ccc(cc1)Cl)OC" "C1O1O1O2"
1192 "Lan1-CMP1621" "C11H12NO2P" 162.4 "CDCl3" 221.192241 11 1 1 2 "COC(=O)c1pcc2n1cc(CC)cc2" "C1C2"
1193 "Lan1-CMP1623" "C11H12NO3P" 59.9 NA 237.191641 11 1 1 3 "CC1=CP(=O)(CC1)c1cccc(c1)[N+](=O)[O-]" "C1C1C1O2"
1194 "Lan1-CMP1624" "C11H12NO5P" 8.981 "DMSO" 269.190441 11 1 1 5 "Cc1ccc2c(c1)c(=O)c(co2)C(P(=O)(O)O)N" "C1O1O1O2"
1195 "Lan1-CMP1625" "C11H12NO6PS" 12.9 "D2O-NaOD" 317.254841 11 1 1 6 "O=C1CSC(N1CP(=O)(O)O)c1ccccc1C(=O)O" "C1O1O1O2"
1196 "Lan1-CMP1626" "C11H12N2O3PS-" 48.3 "CDCl3" 283.263341 11 2 1 3 "N#CCCOP(=S)(NC(=O)Cc1ccccc1)[O-]" "N1O1O1S2"
1197 "Lan1-CMP1627" "C11H12N3O3P" 0.44 "CDCl3" 265.205041 11 3 1 3 "C#CCOC(=O)NP1(=O)NCc2c(N1)cccc2" "N1N1N1O2"
1198 "Lan1-CMP1628" "C11H12N3O3PS--" 49.78 "D2O" 297.270041 11 3 1 3 "NC(=O)C(NP(=O)([S-])[O-])Cc1c[nH]c2c1cccc2" "N1O1O2S1"
1199 "Lan1-CMP1631" "C11H15Cl3NO4PS" 83.7 "CDCl3" 394.638861 11 1 1 4 "COP(=S)(C(C(Cl)(Cl)Cl)OCONc1ccccc1)OC" "C1O1O1S2"
1200 "Lan1-CMP1632" "C11H15Cl3NO4PS" 170 "CDCl3" 394.638861 11 1 1 4 "COP(=S)(C(C(Cl)(Cl)Cl)OCONc1ccccc1)OC" "C1O1O1S2"
1201 "Lan1-CMP1633" "C11H13N2O2PS" 83.5 "CDCl3" 268.271881 11 2 1 2 "CC1COP(O1)/N=c\1/sc2c(n1C)cccc2" "N1O1O1"
1202 "Lan1-CMP1634" "C11H13N2O2PS2" 60.68 NA 300.336881 11 2 1 2 "CC1COP(=S)(O1)/N=c\1/sc2c(n1C)cccc2" "N1O1O1S2"
1203 "Lan1-CMP1635" "C11H13OP" 126.3 "CDCl3" 192.194081 11 0 1 1 "CC1=CP(=O)(CC1)c1ccccc1" "C1C1C1O2"
1204 "Lan1-CMP1636" "C11H13O2P" 49.52 "CDCl3" 208.193481 11 0 1 2 "C=CCP1OCc2c(CO1)cccc2" "C1O1O1"
1205 "Lan1-CMP1637" "C10H11O2P" 25.9 "CDCl3" 194.166901 10 0 1 2 "O=P1(CCC2C1O2)c1ccccc1" "C1C1C1O2"
1206 "Lan1-CMP1639" "C11H13O4P" 18 "CDCl3" 240.192281 11 0 1 4 "COP(=O)(c1c(C)oc2c1cccc2)OC" "C1O1O1O2"
1207 "Lan1-CMP1640" "C11H13O5P" 16.8 "CDCl3" 256.191681 11 0 1 5 "COP(=O)(C1(C)Oc2c(C1=O)cccc2)OC" "C1O1O1O2"
1208 "Lan1-CMP1641" "C11H13O6P" -2.64 "CDCl3" 272.191081 11 0 1 6 "COP1(OC)(OC)Oc2c(O1)c1c(o2)cccc1" "O1O1O1O1O1"
1209 "Lan1-CMP1642" "C11H13O6P" 0.1 "CDCl3" 272.191081 11 0 1 6 "COP(=O)(C(=O)c1ccccc1OC(=O)C)OC" "C1O1O1O2"
1210 "Lan1-CMP1643" "C11H14BrF2OP" 42.8 "CDCl3" 311.1028274 11 0 1 1 "Cc1cc(c(cc1C)C(Br)(F)F)P(=O)(C)C" "C1C1C1O2"
1211 "Lan1-CMP1644" "C11H14BrO3PS" 55.5 "CDCl3" 337.169821 11 0 1 3 "CC1CC(C)OP(=S)(O1)Oc1ccc(cc1)Br" "O1O1O1S2"
1212 "Lan1-CMP1648" "C11H14ClF2OP" 44.3 "CDCl3" 266.6518274 11 0 1 1 "Cc1cc(c(cc1C)C(Cl)(F)F)P(=O)(C)C" "C1C1C1O2"
1213 "Lan1-CMP1649" "C11H14ClN2OPS2" 64.8 "CDCl3" 320.798421 11 2 1 1 "Cc1ccc(cc1)OP(=S)(/N=C/1\SCCN1C)Cl" "Cl1N1O1S2"
1214 "Lan1-CMP1650" "C11H14ClN2OPS2" 63.7 "CDCl3" 320.798421 11 2 1 1 "CN1CCS/C/1=N\P(=S)(Oc1ccccc1C)Cl" "Cl1N1O1S2"
1215 "Lan1-CMP1652" "C11H14ClN2O2PS" 83.4 "DMSO-d6" 304.732821 11 2 1 2 "CCOP1(=S)CN(C)C(=O)c2c(N1)ccc(c2)Cl" "C1N1O1S2"
1216 "Lan1-CMP1653" "C11H14ClN2O3P" 32.7 "CDCl3" 288.667221 11 2 1 3 "CCOP1(=O)CN(C)C(=O)c2c(N1)ccc(c2)Cl" "C1N1O1O2"
1217 "Lan1-CMP1654" "C10H12ClO3PS" 55.6 "CDCl3" 278.692241 10 0 1 3 "CC1CCOP(=S)(O1)Oc1ccc(cc1)Cl" "O1O1O1S2"
1218 "Lan1-CMP1655" "C11H14ClO5P" 23.48 "CDCl3" 292.652621 11 0 1 5 "COP(=O)(C(OC(=O)c1ccc(cc1)Cl)C)OC" "C1O1O1O2"
1219 "Lan1-CMP1659" "C13H22Cl2NO2P" 146.7 "C6D6" 326.199041 13 1 1 2 "CCOC([C-]([n+]1cc(C)cc(c1)C)P(Cl)Cl)OCC" "C1Cl1Cl1"
1220 "Lan1-CMP1660" "C14H24Cl2NO2P" 148.8 "C6D6" 340.225621 14 1 1 2 "CCOC([C-]([n+]1cc(CC)ccc1C)P(Cl)Cl)OCC" "C1Cl1Cl1"
1221 "Lan1-CMP1661" "C11H14Cl5N2O2PS" 64.54 "CDCl3" 446.544821 11 2 1 2 "CC(NNP(=S)(OC(C(Cl)(Cl)Cl)Cl)Oc1cccc(c1)Cl)C" "N1O1O1S2"
1222 "Lan1-CMP1662" "C11H14F3OP" 43.9 "CDCl3" 250.1972306 11 0 1 1 "Cc1cc(c(cc1C)C(F)(F)F)P(=O)(C)C" "C1C1C1O2"
1223 "Lan1-CMP1665" "C11H14NO2PS" 86.97 "CHCl3" 255.273121 11 1 1 2 "COP(=S)(c1cn(c2c1cccc2)C)OC" "C1O1O1S2"
1224 "Lan1-CMP1667" "C11H14NO2PS2" 93.2 "CDCl3" 287.338121 11 1 1 2 "CCCC1=NOP(=S)(S1)c1ccc(cc1)OC" "C1O1S1S2"
1225 "Lan1-CMP1669" "C11H14NO4P" -5.33 "CDCl3" 255.206921 11 1 1 4 "CCOP(=O)(c1nc2c(o1)cccc2)OCC" "C1O1O1O2"
1226 "Lan1-CMP1670" "C11H14NO5P" 15 "CDCl3" 271.206321 11 1 1 5 "COP(=O)(/C(=C\[N+](=O)[O-])/c1ccc(cc1)C)OC" "C1O1O1O2"
1227 "Lan1-CMP1671" "C11H14NO5PS" 54.3 "CDCl3" 303.271321 11 1 1 5 "CC1CC(C)OP(=S)(O1)Oc1ccc(cc1)[N+](=O)[O-]" "O1O1O1S2"
1228 "Lan1-CMP1672" "C11H14NO5PS" 59.2 "CDCl3" 303.271321 11 1 1 5 "CC1CC(C)OP(=S)(O1)Oc1ccc(cc1)[N+](=O)[O-]" "O1O1O1S2"
1229 "Lan1-CMP1673" "C11H14N3O3P" 0.44 "CDCl3" 267.220921 11 3 1 3 "C=CCOC(=O)NP1(=O)NCc2c(N1)cccc2" "N1N1N1O2"
1230 "Lan1-CMP1675" "C11H15BrN3PSe" 54.2 "CDCl3" 379.094661 11 3 1 0 "Brc1ccc2c(c1)N=C(P2(=[Se])N(C)C)N(C)C" "C1C1N1Se2"
1231 "Lan1-CMP1676" "C11H15BrN3PSe" 56.5 "CDCl3" 379.094661 11 3 1 0 "CN(C1=Nc2c(P1(=[Se])N(C)C)c(Br)ccc2)C" "C1C1N1Se2"
1232 "Lan1-CMP1677" "C11H15ClNO2PS" 79.57 "CDCl3" 291.734061 11 1 1 2 "CCOP(=S)(/N=C/c1ccccc1Cl)OCC" "N1O1O1S2"
1233 "Lan1-CMP1678" "C11H15ClNO2PS" 79.87 "CDCl3" 291.734061 11 1 1 2 "CCOP(=S)(/N=C/c1cccc(c1)Cl)OCC" "N1O1O1S2"
1234 "Lan1-CMP1679" "C11H15ClNO2PS" 59.43 "CDCl3" 291.734061 11 1 1 2 "CC1CC(C)OP(=S)(O1)Nc1ccc(cc1)Cl" "N1O1O1S2"
1235 "Lan1-CMP1680" "C11H15ClNO2PS" 62.87 "CDCl3" 291.734061 11 1 1 2 "CC1CC(C)OP(=S)(O1)Nc1ccc(cc1)Cl" "N1O1O1S2"
1236 "Lan1-CMP1681" "C11H15ClNO3P" 13.7 "CD3CN" 275.668461 11 1 1 3 "ClCCOP1(=O)OCCNC1c1ccccc1" "C1O1O1O2"
1237 "Lan1-CMP1682" "C11H15ClNO3P" 16.9 "CD3CN" 275.668461 11 1 1 3 "ClCCOP1(=O)OCCNC1c1ccccc1" "C1O1O1O2"
1238 "Lan1-CMP1683" "C13H21ClN3PSe" 57.5 "CDCl3" 364.712701 13 3 1 0 "Clc1cccc2c1N=C(P2(=[Se])N(C)C)N(C)C.CC" "C1C1N1Se2"
1239 "Lan1-CMP1684" "C11H15Cl4N2O2P" 69.57 "CDCl3" 380.034761 11 2 1 2 "ClC(C(Cl)(Cl)Cl)OP(Oc1ccccc1)NNC(C)C" "N1O1O1"
1240 "Lan1-CMP1685" "C10H13Cl4N2O2P" 65.4 "CDCl3" 366.008181 10 2 1 2 "CCNNP(Oc1ccccc1)OC(C(Cl)(Cl)Cl)Cl" "N1O1O1"
1241 "Lan1-CMP1688" "C11H15N2O4PS" 57.24 "CDCl3" 302.286561 11 2 1 4 "CC1CC(C)OP(=S)(O1)Nc1ccc(cc1)[N+](=O)[O-]" "N1O1O1S2"
1242 "Lan1-CMP1689" "C11H15N2O4PS" 61.92 "CDCl3" 302.286561 11 2 1 4 "CC1CC(C)OP(=S)(O1)Nc1ccc(cc1)[N+](=O)[O-]" "N1O1O1S2"
1243 "Lan1-CMP1690" "C11H15N2O5PS" -2.21 "CDCl3" 318.285961 11 2 1 5 "CCOP(=O)(C(=S)Nc1ccc(cc1)[N+](=O)[O-])OCC" "C1O1O1O2"
1244 "Lan1-CMP1691" "C11H15N2P" 71.79 "CDCl3" 206.223961 11 2 1 0 "CC(Cn1cpc2c1cccn2)(C)C" "C1C2"
1245 "Lan1-CMP1692" "C11H15N4O4P" 25.6 "CDCl3" 298.234961 11 4 1 4 "NNC(=O)n1c(nc2c1cccc2)CP(=O)(OC)OC" "C1O1O1O2"
1246 "Lan1-CMP1693" "C11H15OP" 58.8 "CDCl3" 194.209961 11 0 1 1 "CC1CCCP1(=O)c1ccccc1" "C1C1C1O2"
1247 "Lan1-CMP1694" "C11H15O2P" 122.6 "CDCl3" 210.209361 11 0 1 2 "CCCP1OCc2c(CO1)cccc2" "C1O1O1"
1248 "Lan1-CMP1695" "C11H15O2P" 124.2 "CDCl3" 210.209361 11 0 1 2 "CC(P1OCc2c(CO1)cccc2)C" "C1O1O1"
1249 "Lan1-CMP1696" "C11H15O3P" 1.37 "CDCl3" 226.208761 11 0 1 3 "CCCP1(=O)OCc2c(CO1)cccc2" "C1O1O1O2"
1250 "Lan1-CMP1698" "C11H15O3PS" 55.8 "CDCl3" 258.273761 11 0 1 3 "CC1CC(C)OP(=S)(O1)Oc1ccccc1" "O1O1O1S2"
1251 "Lan1-CMP1699" "C11H15O5P" 17.2 "CDCl3" 258.207561 11 0 1 5 "CCOP(=O)(c1ccc(cc1)C(=O)O)OCC" "C1O1O1O2"
1252 "Lan1-CMP1700" "C11H15O5P" 23.5 "CDCl3" 258.207561 11 0 1 5 "COP(=O)(C1(C)Oc2c(C1O)cccc2)OC" "C1O1O1O2"
1253 "Lan1-CMP1701" "C11H15O5PS" 7.25 "CDCl3" 290.272561 11 0 1 5 "CCOP(=O)(C(=C)OC(=O)c1cccs1)OCC" "C1O1O1O2"
1254 "Lan1-CMP1703" "C11H16BrClNO3P" 11.86 "CDCl3" 356.580401 11 1 1 3 "CC1(C)COP(=O)(C(N1)c1ccc(cc1)Cl)O.Br" "C1O1O1O2"
1255 "Lan1-CMP1704" "C11H18BrN2O5P" 11.28 "CDCl3" 369.148781 11 2 1 5 "CCC1COP(=O)(C(N1)c1ccc(cc1)[N+](=O)[O-])O.Br" "C1O1O1O2"
1256 "Lan1-CMP1705" "C11H16BrO3P" 3.6 "CDCl3" 307.120701 11 0 1 3 "CCOP(=O)(Oc1ccc(cc1Br)C)CC" "C1O1O1O2"
1257 "Lan1-CMP1706" "C11H16BrO4P" 20.6 "CDCl3" 323.120101 11 0 1 4 "CCOP(=O)(C(c1ccc(cc1)Br)O)OCC" "C1O1O1O2"
1258 "Lan1-CMP1707" "C11H16ClO3PS" 22.25 "CDCl3" 294.734701 11 0 1 3 "CCOP(=O)(CSc1ccc(cc1)Cl)OCC" "C1O1O1O2"
1259 "Lan1-CMP1708" "C11H16ClO4P" 20.89 "CDCl3" 278.669101 11 0 1 4 "CCOP(=O)(C(c1ccc(cc1)Cl)O)OCC" "C1O1O1O2"
1260 "Lan1-CMP1709" "C11H16ClO4P" 21.4 "CDCl3" 278.669101 11 0 1 4 "CCOP(=O)(C(c1ccc(cc1)Cl)O)OCC" "C1O1O1O2"
1261 "Lan1-CMP1710" "C11H16ClO4P" 21.6 "CDCl3" 278.669101 11 0 1 4 "CCOP(=O)(C(c1ccccc1Cl)O)OCC" "C1O1O1O2"
1262 "Lan1-CMP1712" "C11H16ClO3PS" 10.6 "CDCl3" 294.734701 11 0 1 3 "CCOP(=O)(CSc1ccc(cc1)Cl)OCC" "C1O1O1O2"
1263 "Lan1-CMP1713" "C11H17Cl2O2P" 127.9 "C6D6" 283.131241 11 0 1 2 "COc1cccc(c1)OP(C(C)(C)C)Cl.Cl" "C1Cl1O1"
1264 "Lan1-CMP1714" "C11H16Cl3N2O2PS" 74.5 "CDCl3" 377.654701 11 2 1 2 "COP(=S)(NC(C(Cl)(Cl)Cl)Nc1ccc(cc1)C)OC" "N1O1O1S2"
1265 "Lan1-CMP1715" "C11H16Cl3N2O2PS" 76.83 "CDCl3" 377.654701 11 2 1 2 "COP(=S)(NC(C(Cl)(Cl)Cl)Nc1ccccc1C)OC" "N1O1O1S2"
1266 "Lan1-CMP1716" "C11H16F3N2O3P" 9.9 NA 312.2253106 11 2 1 3 "FC(Cn1cc(c(n1)C)P1(=O)OCC(CO1)(C)C)(F)F" "C1O1O1O2"
1267 "Lan1-CMP1718" "C11H16NO2PS" 80.17 "CDCl3" 257.289001 11 1 1 2 "CCOP(=S)(/N=C\c1ccccc1)OCC" "N1O1O1S2"
1268 "Lan1-CMP1719" "C11H16NO2PS" 59.43 "CDCl3" 257.289001 11 1 1 2 "CCOP(=S)(/N=C\c1ccccc1)OCC" "N1O1O1S2"
1269 "Lan1-CMP1720" "C11H16NO2PS" 62.94 "CDCl3" 257.289001 11 1 1 2 "CC1CC(C)OP(=S)(O1)Nc1ccccc1" "N1O1O1S2"
1270 "Lan1-CMP1722" "C11H16NO2PS2" 17.94 "CDCl3" 289.354001 11 1 1 2 "CSCCC1COP(=S)(N1)Oc1ccccc1" "N1O1O1S2"
1271 "Lan1-CMP1724" "C11H16NO3P" -1.05 "CDCl3" 241.223401 11 1 1 3 "CCC1(C)Nc2ccccc2OP1(=O)OC" "C1O1O1O2"
1272 "Lan1-CMP1725" "C11H16NO3PS" 56.8 "CDCl3" 273.288401 11 1 1 3 "CC1CC(C)OP(=S)(O1)Oc1ccc(cc1)N" "O1O1O1S2"
1273 "Lan1-CMP1726" "C11H16NO4P" -1.26 "CDCl3" 257.222801 11 1 1 4 "CCOP(=O)(C(=O)Nc1ccccc1)OCC" "C1O1O1O2"
1274 "Lan1-CMP1727" "C11H16NO4P" 39.27 "D2O" 257.222801 11 1 1 4 "OC(=O)CCP(=O)(CCc1ccc(nc1)C)O" "C1C1O1O2"
1275 "Lan1-CMP1728" "C11H16NO6P" 19.82 "CDCl3" 289.221601 11 1 1 6 "CCOP(=O)(C(c1ccc(cc1)[N+](=O)[O-])O)OCC" "C1O1O1O2"
1276 "Lan1-CMP1729" "C11H16NO6P" 20.2 "CDCl3" 289.221601 11 1 1 6 "CCOP(=O)(C(c1ccc(cc1)[N+](=O)[O-])O)OCC" "C1O1O1O2"
1277 "Lan1-CMP1732" "C9H14NO7PS" 18.7 "CDCl3" 311.248721 9 1 1 7 "COC(=O)C(P(=O)(OC)OC)CN1C(=O)CSC1=O" "C1O1O1O2"
1278 "Lan1-CMP1733" "C11H16N3O3P" -0.58 "DMSO-d6" 269.236801 11 3 1 3 "O=C(NP1(=O)NCCCO1)Nc1ccc(cc1)C" "N1N1O1O2"
1279 "Lan1-CMP1734" "C11H16N3O3PS" 74.7 "CDCl3" 301.301801 11 3 1 3 "COC(=O)Cn1cccc/c/1=N\P1(=S)OCCN1C" "N1N1O1S2"
1280 "Lan1-CMP1735" "C11H16N3O3PS" -0.09 "CDCl3" 301.301801 11 3 1 3 "CCCSc1ccc2c(c1)NP(=O)(N2)NC(=O)OC" "N1N1N1O2"
1281 "Lan1-CMP1736" "C11H16N3O3PS" -2.01 "CDCl3" 301.301801 11 3 1 3 "CCOP(=O)(NNc1nc2c(s1)cccc2)OCC" "N1O1O1O2"
1282 "Lan1-CMP1737" "C11H16N3P" 61 "C6D6" 221.238601 11 3 1 0 "CN(c1nc2c(p1N(C)C)cccc2)C" "C1C1N1"
1283 "Lan1-CMP1738" "C11H16NaO2PSi" 30.93 "CDCl3" 262.292571 11 0 1 2 "[Na]OP(=O)CC[Si](c1ccccc1)(C=C)C" "C1H1O1O2"
1284 "Lan1-CMP1740" "C11H17BrNO3P" 11.28 "D2O" 322.135341 11 1 1 3 "CC1(C)COP(=O)(C(N1)c1ccccc1)O.Br" "C1O1O1O2"
1285 "Lan1-CMP1741" "C11H17BrNO3P" 13.23 "D2O" 322.135341 11 1 1 3 "CCC1COP(=O)(C(N1)c1ccccc1)O.Br" "C1O1O1O2"
1286 "Lan1-CMP1742" "C11H17BrNO3P" 13.23 "D2O" 322.135341 11 1 1 3 "CCC1COP(=O)(C(N1)c1ccccc1)O.Br" "C1O1O1O2"
1287 "Lan1-CMP1743" "C11H17Cl3N3PSe" 72.8 "CDCl3" 407.565541 11 3 1 0 "CN(c1ccc(cc1)NP(=[Se])(C(Cl)(Cl)Cl)N(C)C)C" "C1N1N1Se2"
1288 "Lan1-CMP1744" "C11H17N2OPS" 45.81 NA 256.304241 11 2 1 1 "S=C(NCP(=O)(C)C)NCc1ccccc1" "C1C1C1O2"
1289 "Lan1-CMP1746" "C11H17N2O3P" 13.9 "CDCl3" 256.238041 11 2 1 3 "COP(=O)(/C(=N\O)/c1ccccc1)NC(C)C" "C1N1O1O2"
1290 "Lan1-CMP1747" "C11H17N2O3P" 5.9 "CDCl3" 256.238041 11 2 1 3 "COP(=O)(NC(=O)c1ccccc1)NC(C)C" "N1N1O1O2"
1291 "Lan1-CMP1748" "C11H17N2O3P" 0.35 "CDCl3" 256.238041 11 2 1 3 "NNP1(=O)OCC(C(O1)c1ccccc1)(C)C" "N1O1O1O2"
1292 "Lan1-CMP1749" "C11H17N2O3PS" 11.8 "CDCl3" 288.303041 11 2 1 3 "CCOP(=O)(c1sc(c(c1CC)C#N)N)OCC" "C1O1O1O2"
1293 "Lan1-CMP1750" "C11H17N2O3PS" 24.1 "CDCl3" 288.303041 11 2 1 3 "CCOP(=O)(Cc1c(C)sc(c1C#N)N)OCC" "C1O1O1O2"
1294 "Lan1-CMP1751" "C10H15N2O5P" 9.878 NA 274.210261 10 2 1 5 "CCCNC(P(=O)(O)O)c1ccc(cc1)[N+](=O)[O-]" "C1O1O1O2"
1295 "Lan1-CMP1752" "C11H17N2PS2" 91.8 "CDCl3" 272.369841 11 2 1 0 "CN1CCN(P1(=S)SCc1ccccc1)C" "N1N1S1S2"
1296 "Lan1-CMP1753" "C11H17NNaO4P" 30.56 "DMSO-d6" 281.220511 11 1 1 4 "COc1ccc(cc1)C(P(=O)(CN(C)C)O[Na])O" "C1C1O1O2"
1297 "Lan1-CMP1754" "C11H17O2P" -54.4 "CDCl3" 212.225241 11 0 1 2 "COCOc1ccc(cc1PCC)C" "C1C1H1"
1298 "Lan1-CMP1755" "C11H17O2P" 51.3 "CDCl3" 212.225241 11 0 1 2 "CCCOP(=O)(Cc1ccccc1)C" "C1C1O1O2"
1299 "Lan1-CMP1756" "C11H17O3P" 50.2 "CDCl3" 228.224641 11 0 1 3 "CCOP(=O)(c1cc(C)ccc1O)CC" "C1C1O1O2"
1300 "Lan1-CMP1757" "C11H17O3P" 25.5 "CDCl3" 228.224641 11 0 1 3 "CCOP(=O)(Cc1ccccc1)OCC" "C1O1O1O2"
1301 "Lan1-CMP1758" "C11H17O3P" 16.4 "CDCl3" 228.224641 11 0 1 3 "COP(=O)(c1ccccc1)OC(C)(C)C" "C1O1O1O2"
1302 "Lan1-CMP1759" "C11H17O3P" 19.4 "CDCl3" 228.224641 11 0 1 3 "CCOP(=O)(c1ccc(cc1)C)OCC" "C1O1O1O2"
1303 "Lan1-CMP1760" "C11H17O3PS" 93.4 "CDCl3" 260.289641 11 0 1 3 "CCOP(=S)(C(c1ccccc1)O)OCC" "C1O1O1S2"
1304 "Lan1-CMP1761" "C11H17O3PS" 22.6 "CDCl3" 260.289641 11 0 1 3 "CCOP(=O)(CSc1ccccc1)OCC" "C1O1O1O2"
1305 "Lan1-CMP1762" "C11H17O4P" 21.68 "CDCl3" 244.224041 11 0 1 4 "CCOP(=O)(C(c1ccccc1)O)OCC" "C1O1O1O2"
1306 "Lan1-CMP1763" "C11H17O4P" 22 "CDCl3" 244.224041 11 0 1 4 "CCOP(=O)(C(c1ccccc1)O)OCC" "C1O1O1O2"
1307 "Lan1-CMP1764" "C11H17O4P" 26.25 "CDCl3" 244.224041 11 0 1 4 "COP(=O)(C(c1ccc(cc1)C)(O)C)OC" "C1O1O1O2"
1308 "Lan1-CMP1765" "C11H17O4P" 23.1 "CDCl3" 244.224041 11 0 1 4 "CCOP(=O)(c1cc(C)ccc1O)OCC" "C1O1O1O2"
1309 "Lan1-CMP1766" "C11H17O4P" 22 "CDCl3" 244.224041 11 0 1 4 "CCOP(=O)(C(c1ccccc1)O)OCC" "C1O1O1O2"
1310 "Lan1-CMP1768" "C11H17O4P" 17.5 "CDCl3" 244.224041 11 0 1 4 "CCOP(=O)(c1ccc(cc1)OC)OCC" "C1O1O1O2"
1311 "Lan1-CMP1769" "C11H17O4P" 21.4 "CDCl3" 244.224041 11 0 1 4 "CCOP(=O)([C@@H](c1ccccc1)O)OCC" "C1O1O1O2"
1312 "Lan1-CMP1770" "C11H17O5PS" 11.1 "CDCl3" 292.288441 11 0 1 5 "CCOP(=O)(CS(=O)(=O)c1ccccc1)OCC" "C1O1O1O2"
1313 "Lan1-CMP1771" "C9H13O5PS" 21.25 "CDCl3" 264.235281 9 0 1 5 "CCOP(=O)(OC(=O)c1cccs1)OCC" "O1O1O1O2"
1314 "Lan1-CMP1772" "C11H17O6P" 23.77 "CDCl3" 276.222841 11 0 1 6 "COc1ccc(cc1OC)C(P(=O)(OC)OC)O" "C1O1O1O2"
1315 "Lan1-CMP1773" "C11H17O6PS" 16.8 "CDCl3" 308.287841 11 0 1 6 "CCOP(=O)(c1ccc(cc1)OS(=O)OC)OCC" "C1O1O1O2"
1316 "Lan1-CMP1774" "C11H17O9P" 14.06 NA 324.221041 11 0 1 9 "COP1(=O)OCC(C(C1OC(=O)C)OC(=O)C)OC(=O)C" "C1O1O1O2"
1317 "Lan1-CMP1775" "C11H17O9P" 16.37 NA 324.221041 11 0 1 9 "COP1(=O)OCC(C(C1OC(=O)C)OC(=O)C)OC(=O)C" "C1O1O1O2"
1318 "Lan1-CMP1776" "C11H18BP" 30.6 "CDCl3" 192.045381 11 0 1 0 "CC1CC[P+](C1)([BH3-])c1ccccc1" "B1C1C1C1"
1319 "Lan1-CMP1777" "C11H18NOPS2" 36.64 NA 275.370481 11 1 1 1 "Cc1ccc(cc1)S(=O)N(CP(=S)(C)C)C" "C1C1C1S2"
1320 "Lan1-CMP1778" "C11H18NO2PS" 105.2 "CDCl3" 259.304881 11 1 1 2 "COP(=S)(C(NCc1ccccc1)C)OC" "C1O1O1S2"
1321 "Lan1-CMP1779" "C12H20NO2PS" 41.56 NA 273.331461 12 1 1 2 "CN(CP(=O)(C)C)CS(=O)c1ccc(cc1)C" "C1C1C1O2"
1322 "Lan1-CMP1780" "C11H18NO3P" 25.26 "CDCl3" 243.239281 11 1 1 3 "CCOP(=O)(C(c1ccccc1)N)OCC" "C1O1O1O2"
1323 "Lan1-CMP1782" "C11H18NO3PS" 43.82 NA 275.304281 11 1 1 3 "CN(CP(=O)(C)C)OS(=O)c1ccc(cc1)C" "C1C1C1O2"
1324 "Lan1-CMP1783" "C11H18NO4P" 23.18 "CDCl3" 259.238681 11 1 1 4 "CCOP(=O)(C(c1ccccn1)(O)C)OCC" "C1O1O1O2"
1325 "Lan1-CMP1784" "C11H18NO5PS" 11.8 "CDCl3" 307.303081 11 1 1 5 "CCOC(=O)c1c(N)scc1P(=O)(OCC)OCC" "C1O1O1O2"
1326 "Lan1-CMP1785" "C11H18NO5PS" 13.4 "CDCl3" 307.303081 11 1 1 5 "CCOC(=O)c1c(N)sc(c1CC)P(=O)(OC)OC" "C1O1O1O2"
1327 "Lan1-CMP1788" "C12H30NPS3Si" 84.1 "C6H6" 343.627561000001 12 1 1 0 "CCN(P(=S)(S[Si](C)(C)C)SCCC(C)C)CC" "N1S1S1S2"
1328 "Lan1-CMP1789" "C11H18N3OPS" 85.8 "THF" 271.318881 11 3 1 1 "CC1C(OP(=S)(N1C)N(N)C)c1ccccc1" "N1N1O1S2"
1329 "Lan1-CMP1791" "C11H17O2P" 51.6 "CDCl3" 212.225241 11 0 1 2 "COP(=O)(c1c(C)cc(cc1C)C)C" "C1C1O1O2"
1330 "Lan1-CMP1797" "C10H17N2O2P" 30.68 "D2O" 228.227941 10 2 1 2 "CCCP(=O)(C(c1ccccn1)NC)O" "C1C1O1O2"
1331 "Lan1-CMP1798" "C9H15N2O2P" 30.05 "D2O" 214.201361 9 2 1 2 "CCNC(P(=O)(O)C)c1ccccn1" "C1C1O1O2"
1332 "Lan1-CMP1799" "C10H17N2O2P" 29.37 "D2O" 228.227941 10 2 1 2 "CCCNC(P(=O)(O)C)c1ccncc1" "C1C1O1O2"
1333 "Lan1-CMP1802" "C11H19N2O7P" 18.56 "CDCl3" 322.251521 11 2 1 7 "CCOC(=O)C1N(C)C(=O)N(C(=O)C1P(=O)(OC)OC)C" "C1O1O1O2"
1334 "Lan1-CMP1804" "C11H19OP" 73.1 "CDCl3" 198.241721 11 0 1 1 "CC1=CCP(=O)(C1)C1CCCCC1" "C1C1C1O2"
1335 "Lan1-CMP1806" "C11H19O3P" 17.3 "CDCl3" 230.240521 11 0 1 3 "CCOP(=O)(C1=CC2CC1CC2)OCC" "C1O1O1O2"
1336 "Lan1-CMP1807" "C11H19O6P" 17.93 "CDCl3" 278.238721 11 0 1 6 "CCOC(=O)C(C(=O)C)CC(=C)P(=O)(OC)OC" "C1O1O1O2"
1337 "Lan1-CMP1808" "C11H19O7P" 24.7 "CDCl3" 294.238121 11 0 1 7 "COC(=O)C(CP1(=O)OCCCO1)CCC(=O)OC" "C1O1O1O2"
1338 "Lan1-CMP1810" "C11H20BOP" 128.7 "C6D6" 210.060661 11 0 1 1 "CO[P+](C(C)(C)C)(c1ccccc1)[BH3-]" "B1C1C1O1"
1339 "Lan1-CMP1811" "C13H26ClO3P" 29.5 "CDCl3" 296.770501 13 0 1 3 "CCOP(=O)(C1C2CCC(C1Cl)C2)OCC.CC" "C1O1O1O2"
1340 "Lan1-CMP1812" "C13H26Cl2N3P" 135.93 "CD3CN" 326.245401 13 3 1 0 "ClP(N=C(N1CCCCC1)N1CCCCC1)Cl.CC" "Cl1Cl1N1"
1341 "Lan1-CMP1814" "C11H22IN4PS2" 63.5 "CHCl3" 432.327411 11 4 1 0 "CNP(=S)(c1c(C)n(c2[n+]1ccs2)C)NC.CC.[I-]" "C1N1N1S2"
1342 "Lan1-CMP1815" "C13H26NO2PS2" 105.21 "CDCl3" 323.454801 13 1 1 2 "CCCCOP(=S)(c1ccc(cc1)OC)[S-].CC.[NH4+]" "C1O1S1S2"
1343 "Lan1-CMP1816" "C13H26NO2PS2" 104.65 "CDCl3" 323.454801 13 1 1 2 "COc1ccc(cc1)P(=S)(OCC(C)C)[S-].CC.[NH4+]" "C1O1S1S2"
1344 "Lan1-CMP1817" "C13H26NO3P" 22.71 "CDCl3" 275.324201 13 1 1 3 "CCOP(=O)(C1(C#N)CCCC1C)OCC.CC" "C1O1O1O2"
1345 "Lan1-CMP1818" "C13H26NO3PS" 33.42 "CDCl3" 307.389201 13 1 1 3 "CSC1=CP(=O)(OC1(C)CC)N1CCOCC1.CC" "C1N1O1O2"
1346 "Lan1-CMP1819" "C13H26NO4P" 27.3 NA 291.323601 13 1 1 4 "CCOP(=O)(CC1=C(N)C(=O)CCC1)OCC.CC" "C1O1O1O2"
1347 "Lan1-CMP1821" "C13H26NO4PS" 19.34 "CDCl3" 323.388601 13 1 1 4 "CC(OP(=O)(C(c1scnc1C)O)OC(C)C)C.CC" "C1O1O1O2"
1348 "Lan1-CMP1822" "C13H26NO8P" 20.2 "CDCl3" 355.321201 13 1 1 8 "CO/N=C(/C(C(P(=O)(OC)OC)C(=O)OC)(O)C)\C(=O)C.CC" "C1O1O1O2"
1349 "Lan1-CMP1823" "C13H26NPS2" 103.51 "CDCl3" 291.456001 13 1 1 0 "CCCCCP(=S)(c1ccccc1)[S-].CC.[NH4+]" "C1C1S1S2"
1350 "Lan1-CMP1825" "C13H26NO3P" 17.1 "CDCl3" 275.324201 13 1 1 3 "CCOP(=O)(N1CCOCC1)C=C=C(C)C.CC" "C1N1O1O2"
1351 "Lan1-CMP1827" "C13H27BF4N7OP" 44.6 "CDCl3" 415.1781538 13 7 1 1 "F[B-](F)(F)F.CN([P+](N(C)C)(N(C)C)On1nnc2c1nccc2)C.CC" "N1N1N1O1"
1352 "Lan1-CMP1829" "C13H27ClNO2PS" 85.5 "CDCl3" 327.850741 13 1 1 2 "CCCOP(=S)(C(CCCCl)C#N)OCCC.CC" "C1O1O1S2"
1353 "Lan1-CMP1830" "C13H27ClNPS" 92.34 "CDCl3" 295.851941 13 1 1 0 "ClCCCCC(P(=S)(CC)CC)(C#N)C.CC" "C1C1C1S2"
1354 "Lan1-CMP1831" "C13H27F2O3P" 7.83 "CDCl3" 300.3222474 13 0 1 3 "CCOP(=O)(C(C1CCCCC1)(F)F)OCC.CC" "C1O1O1O2"
1355 "Lan1-CMP1832" "C13H27F6N2OP" 153 NA 372.3304602 13 2 1 1 "CCN(P(N(CC)CC)OC(C(F)(F)F)C(F)(F)F)CC.CC" "N1N1O1"
1356 "Lan1-CMP1834" "C12H25N2O2PS" 145.2 "C6D6" 292.377861 12 2 1 2 "CSc1ncc([nH]1)P(OC(C)C)OC(C)C.CC" "C1O1O1"
1357 "Lan1-CMP1835" "C13H27N2O2PS2" 68.1 "CDCl3" 338.469441 13 2 1 2 "CSc1ncc(n1C)P(=S)(OC(C)C)OC(C)C.CC" "C1O1O1S2"
1358 "Lan1-CMP1836" "C13H27N2O3PS" 6.4 "CDCl3" 322.403841 13 2 1 3 "CSc1ncc(n1C)P(=O)(OC(C)C)OC(C)C.CC" "C1O1O1O2"
1359 "Lan1-CMP1838" "C13H27O3P" 35 "CDCl3" 262.325441 13 0 1 3 "CCOP(=O)(C1CC2CC1CC2)OCC.CC" "C1O1O1O2"
1360 "Lan1-CMP1839" "C13H27O4P" 23.5 NA 278.324841 13 0 1 4 "C=CCC(=O)CCCP(=O)(OCC)OCC.CC" "C1O1O1O2"
1361 "Lan1-CMP1840" "C13H27O4P" 16.48 "CDCl3" 278.324841 13 0 1 4 "COP(=O)(CC(=O)C(=C(C)C)C(C)C)OC.CC" "C1O1O1O2"
1362 "Lan1-CMP1841" "C14H29O6P" 20.3 NA 324.350221 14 0 1 6 "CCOC(=O)C(P(=O)(OCC)OCC)CCC(=O)C.CC" "C1O1O1O2"
1363 "Lan1-CMP1842" "C13H27O6P" 25.6 NA 310.323641 13 0 1 6 "CCOC(=O)C(C(=O)CP(=O)(OCC)OCC)C.CC" "C1O1O1O2"
1364 "Lan1-CMP1843" "C13H28BrO4P" 19.8 "CDCl3" 359.236781 13 0 1 4 "CCCCOP(=O)(CC(=O)CBr)OCCCC.CC" "C1O1O1O2"
1365 "Lan1-CMP1844" "C13H28FO2PSe" 16 "CDCl3" 345.292384200001 13 0 1 2 "C[Se]P(=O)(OC1CC(C)CCC1C(C)C)F.CC" "F1O1O2Se1"
1366 "Lan1-CMP1845" "C13H28NOPS" 41.2 "CDCl3" 277.406281 13 1 1 1 "CP(=O)(C1NC2(SC1(C)C)CCCC2)C.CC" "C1C1C1O2"
1367 "Lan1-CMP1846" "C13H30NO2PS2Si" 110.14 "CDCl3" 355.572061000001 13 1 1 2 "COc1ccc(cc1)P(=S)(OC[Si](C)(C)C)[S-].CC.[NH4+]" "C1O1S1S2"
1368 "Lan1-CMP1847" "C13H28NO3P" -19.913 "CDCl3" 277.340081 13 1 1 3 "CCCCCOP(=O)(C#N)OCCCCC.CC" "C1O1O1O2"
1369 "Lan1-CMP1848" "C13H28NO4P" 170.43 "CDCl3" 293.339481 13 1 1 4 "CCOP(CN1CCCC1C(=O)OC)OCC.CC" "C1O1O1"
1370 "Lan1-CMP1849" "C13H28NO4P" -0.24 "CDCl3" 293.339481 13 1 1 4 "CCOP(=O)(C(=O)NC1CCCCC1)OCC.CC" "C1O1O1O2"
1371 "Lan1-CMP1850" "C13H28NO5P" 26 "CDCl3" 309.338881 13 1 1 5 "CCOP(=O)(C1(C(=O)NC)C(C1C)CO)OCC.CC" "C1O1O1O2"
1372 "Lan1-CMP1851" "C13H28NO5P" 26.4 "CDCl3" 309.338881 13 1 1 5 "CCOP(=O)(C1(C(=O)NC)C(C1C)CO)OCC.CC" "C1O1O1O2"
1373 "Lan1-CMP1852" "C13H28NO5P" 26 "CDCl3" 309.338881 13 1 1 5 "CCOP(=O)(C1(C(=O)NC)C(C1C)CO)OCC.CC" "C1O1O1O2"
1374 "Lan1-CMP1853" "C13H28NO5P" 15.91 "CDCl3" 309.338881 13 1 1 5 "CCOC(P(=O)(OCC)OCC)N1CCCC1=O.CC" "C1O1O1O2"
1375 "Lan1-CMP1854" "C13H28NO5P" 4.19 "CDCl3" 309.338881 13 1 1 5 "COC(=O)C(C(C)C)NP1(=O)OCC(CO1)(C)C.CC" "N1O1O1O2"
1376 "Lan1-CMP1855" "C13H28NO5P" 2.23 "CDCl3" 309.338881 13 1 1 5 "COC(=O)C(C(C)C)NP1(=O)OCC(CO1)(C)C.CC" "N1O1O1O2"
1377 "Lan1-CMP1856" "C11H22NO6P" 2.15 "CDCl3" 295.269241 11 1 1 6 "CCOP(=O)(O/C(=C(/N(CC)O)\C(=O)C)/C)OCC" "O1O1O1O2"
1378 "Lan1-CMP1858" "C11H22NPS2" 36.3 "CDCl3" 263.402841 11 1 1 0 "CP(=S)(C1NC2(SC1(C)C)CCCC2)C" "C1C1C1S2"
1379 "Lan1-CMP1863" "C11H23N4OP" 23.6 "CDCl3" 258.300281 11 4 1 1 "CC(c1ncc(n1C)P(=O)(N(C)C)N(C)C)C" "C1N1N1O2"
1380 "Lan1-CMP1864" "C11H23N4P" 83.4 "C6D6" 242.300881 11 4 1 0 "CN(P(c1cnc(n1C)C(C)C)N(C)C)C" "C1N1N1"
1381 "Lan1-CMP1865" "C11H23N4P" 87.7 "CDCl3" 242.300881 11 4 1 0 "CN(P(c1cn(c(n1)C(C)C)C)N(C)C)C" "C1N1N1"
1382 "Lan1-CMP1866" "C11H23N4PSe" 62 "CDCl3" 321.260881 11 4 1 0 "CC(c1ncc(n1C)P(=[Se])(N(C)C)N(C)C)C" "C1N1N1Se2"
1383 "Lan1-CMP1867" "C11H23N4PSe" 67.7 "CDCl3" 321.260881 11 4 1 0 "CC(c1nc(cn1C)P(=[Se])(N(C)C)N(C)C)C" "C1N1N1Se2"
1384 "Lan1-CMP1868" "C11H23Na2O4PSi" 39.98 "D2O" 324.336721 11 0 1 4 "[Na]OC(=O)CCP(=O)(CC[Si](CC)(CC)CC)O[Na]" "C1C1O1O2"
1385 "Lan1-CMP1869" "C11H25O4P" 1.09 NA 252.287561 11 0 1 4 "CCCCOP(=O)(OCCCC)OCCC" "O1O1O1O2"
1386 "Lan1-CMP1870" "C11H23O4P" 25.9 "CDCl3" 250.271681 11 0 1 4 "CCOP(=O)(C(C1CCCCC1)O)OCC" "C1O1O1O2"
1387 "Lan1-CMP1872" "C11H24BrO4P" 29 "CDCl3" 331.183621 11 0 1 4 "CCCCOP(=O)(CC(CBr)O)OCCCC" "C1O1O1O2"
1388 "Lan1-CMP1873" "C11H24ClO4P" 28.5 "CDCl3" 286.732621 11 0 1 4 "CCCCOP(=O)(CC(CCl)O)OCCCC" "C1O1O1O2"
1389 "Lan1-CMP1874" "C11H26NO3P" 11.14 "CDCl3" 251.302801 11 1 1 3 "CCCOP(=O)(N(CCC)CC)OCCC" "N1O1O1O2"
1390 "Lan1-CMP1875" "C11H24NO3P" -9.67 "CDCl3" 249.286921 11 1 1 3 "CC(OP(=O)(N1CCCCC1)OC(C)C)C" "N1O1O1O2"
1391 "Lan1-CMP1876" "C11H24NO3P" 28.3 "CDCl3" 249.286921 11 1 1 3 "CCOP(=O)(/C=C(/N(CC)CC)\C)OCC" "C1O1O1O2"
1392 "Lan1-CMP1877" "C11H24N3O4P" 33.1 "CDCl3" 293.299721 11 3 1 4 "CCOP(=O)(C(C1C(N)NNC1=O)C(C)C)OCC" "C1O1O1O2"
1393 "Lan1-CMP1878" "C11H26ClNO4P" 74 "CDCl3" 302.755201 11 1 1 4 "O=[Cl-](=O)(=O)=O.CCCC[P+]1(CCCC)CCCN1" "C1C1C1N1"
1394 "Lan1-CMP1879" "C11H25ClNPS" 174.7 NA 269.814661 11 1 1 0 "CCCCN(P(SCCC)Cl)CCCC" "Cl1N1S1"
1395 "Lan1-CMP1880" "C11H25ClNPS" 177.8 NA 269.814661 11 1 1 0 "CCCSP(N(CC(C)C)CC(C)C)Cl" "Cl1N1S1"
1396 "Lan1-CMP1881" "C11H27ClN5OP" 15.7 "CDCl3" 311.791741 11 5 1 1 "CN(c1[n+](C)cc(n1C)P(=O)(N(C)C)N(C)C)C.[Cl-]" "C1N1N1O2"
1397 "Lan1-CMP1882" "C11H27ClN5PSe" 57 "CDCl3" 374.752341 11 5 1 0 "CN(c1[n+](C)cc(n1C)P(=[Se])(N(C)C)N(C)C)C.[Cl-]" "C1N1N1Se2"
1398 "Lan1-CMP1885" "C11H26AlCl3NPS" 428.1 NA 368.710139 11 1 1 0 "Cl[Al](Cl)Cl.CCCSPN(CCCC)CCCC" "H1N1S1"
1399 "Lan1-CMP1886" "C11H26AlCl3NPS" 431.5 NA 368.710139 11 1 1 0 "Cl[Al](Cl)Cl.CCCSPN(CC(C)C)CC(C)C" "H1N1S1"
1400 "Lan1-CMP1888" "C11H25N2O5PS" 22.26 "D2O" 328.365361 11 2 1 5 "CCN(S(=O)(=O)CCP(=O)(CN1CCOCC1)O)CC" "C1C1O1O2"
1401 "Lan1-CMP1890" "C12H27O4P" 34.3 "CDCl3" 266.314141 12 0 1 4 "CCCCCOP(=O)(CC(C)C)OCCOC" "C1O1O1O2"
1402 "Lan1-CMP1891" "C11H25O4P" 33 "CDCl3" 252.287561 11 0 1 4 "COCCOP(=O)(OC(CC(C)C)C)CC" "C1O1O1O2"
1403 "Lan1-CMP1892" "C11H25O4P" 1.2 NA 252.287561 11 0 1 4 "CCCCCCCOP(=O)(OCC)OCC" "O1O1O1O2"
1404 "Lan1-CMP1893" "C11H25O4P" 0.97 NA 252.287561 11 0 1 4 "CCCCCOP(=O)(OCCC)OCCC" "O1O1O1O2"
1405 "Lan1-CMP1896" "C11H26NO2P" 172.93 "CDCl3" 235.303401 11 1 1 2 "CCCCOP(CN(C)C)OCCCC" "C1O1O1"
1406 "Lan1-CMP1897" "C11H26NO2P" 174.47 "CDCl3" 235.303401 11 1 1 2 "CCCN(CP(OCC)OCC)CCC" "C1O1O1"
1407 "Lan1-CMP1898" "C11H26NO2P" 176.09 "CDCl3" 235.303401 11 1 1 2 "CCOP(CN(C(C)C)C(C)C)OCC" "C1O1O1"
1408 "Lan1-CMP1899" "C11H26NO2PSi2" 154.48 "CDCl3" 291.474401 11 1 1 2 "C[Si](=O)P([Si](=O)C)CN(C(C)(C)C)C(C)(C)C" "C1Si1Si1"
1409 "Lan1-CMP1900" "C11H26NO3P" 8.76 "CDCl3" 251.302801 11 1 1 3 "CCCOP(=O)(N(C(C)C)CC)OCCC" "N1O1O1O2"
1410 "Lan1-CMP1901" "C11H26NO3P" 9.04 "CDCl3" 251.302801 11 1 1 3 "CCN(P(=O)(OC(C)C)OC(C)C)C(C)C" "N1O1O1O2"
1411 "Lan1-CMP1902" "C11H26NO3P" 6.91 "CDCl3" 251.302801 11 1 1 3 "CCN(P(=O)(OC(C)C)OC(C)C)C(C)C" "N1O1O1O2"
1412 "Lan1-CMP1903" "C6H15O3P" 23.93 "CDCl3" 166.155261 6 0 1 3 "CCP(=O)(OCC)OCC" "C1O1O1O2"
1413 "Lan1-CMP1905" "C11H26NO4P" 45.61 "CDCl3" 267.302201 11 1 1 4 "CCCOP(=O)(C(N(C)C)OCC)OCCC" "C1O1O1O2"
1414 "Lan1-CMP1906" "C12H26NO4P" 49.1 "CDCl3" 279.312901 12 1 1 4 "CCOP(=O)(CN(CCC(=O)OC(C)(C)C)C)C" "C1C1O1O2"
1415 "Lan1-CMP1907" "C2H7N3OP+" 6.8 "CDCl3" 120.070241 2 3 1 1 "C[P+](=O)NC(=N)N" "C1N1O2"
1416 "Lan1-CMP1911" "C11H27F3NOPSi2" 166.7 "CDCl3" 333.4781506 11 1 1 1 "CCCP(N([Si](C)(C)C)[Si](C)(C)C)OCC(F)(F)F" "C1N1O1"
1417 "Lan1-CMP1923" "C11H27N2O3P" 7.9 "CDCl3" 266.317441 11 2 1 3 "NCCCCCNP(=O)(OC(C)C)OC(C)C" "N1O1O1O2"
1418 "Lan1-CMP1925" "C11H28NOPSi" 111.73 "D2O" 249.405381 11 1 1 1 "CCCCN(PO[Si](C)(C)C)CCCC" "H1N1O1"
1419 "Lan1-CMP1926" "C11H29OPSi" 67.81 "D2O" 236.406621 11 0 1 1 "C[Si](O[PH+](C(C)(C)C)C(C)(C)C)(C)C" "C1C1H1O1"
1420 "Lan1-CMP1927" "C11H29GeN2PS3" 65.7 "C6H6" 389.170121 11 2 1 0 "CCN(P(=S)(N(CC)CC)SS[Ge](C)(C)C)CC" "N1N1S1S2"
1421 "Lan1-CMP1928" "C11H31N2PSSi2" 31.6 "CDCl3" 310.587001 11 2 1 0 "CC/N=C(/[P+](N([Si](C)(C)C)[Si](C)(C)C)(C)C)\[S-]" "C1C1C1N1"
1422 "Lan1-CMP1929" "C7H21N2PS2Sn" 86.8 "C6H6" 347.059801 7 2 1 0 "CCNP(=S)(S[Sn](C)(C)C)NCC" "N1N1S1S2"
1423 "Lan1-CMP1930" "C11H30NO2PSi2" 41.34 "CDCl3" 295.506161000001 11 1 1 2 "CN(CP(=O)(O[Si](C)(C)C)CC[Si](C)(C)C)C" "C1C1O1O2"
1424 "Lan1-CMP1931" "C11H30NO3PSi2" 26.4 "D2O" 311.505561 11 1 1 3 "CCOP(=O)(CN([Si](C)(C)C)[Si](C)(C)C)OCC" "C1O1O1O2"
1425 "Lan1-CMP1933" "C11H31O5PSSi3" 149.6 "CDCl3" 390.656101 11 0 1 5 "C[Si](OP(O[Si](C)(C)C)CCS(=O)(=O)O[Si](C)(C)C)(C)C" "C1O1O1"
1426 "Lan1-CMP1934" "C11H32NO3PSi3" 7.35 "D2O" 341.606941 11 1 1 3 "CN([Si](C)(C)C)CP(=O)(O[Si](C)(C)C)O[Si](C)(C)C" "C1O1O1O2"
1427 "Lan1-CMP1939" "C12H9O2PS" 35.1 NA 248.237421 12 0 1 2 "C=CP1(=S)Oc2c(O1)cc1c(c2)cccc1" "C1O1O1S2"
1428 "Lan1-CMP1940" "C12H10BrO3P" -16.42 "D2O" 313.083761 12 0 1 3 "BrP(=O)(Oc1ccccc1)Oc1ccccc1" "Br1O1O1O2"
1429 "Lan1-CMP1941" "C12H12ClN4PS3" 80.1 "CDCl3" 374.872241 12 4 1 0 "Clc1ccc(cc1)C1=NC2C(S1)NP(=S)(N1C2=NCC1)S" "N1N1S1S2"
1430 "Lan1-CMP1942" "C12H10ClOPSe" 83.99 "CDCl3" 315.593961 12 0 1 1 "ClP(=[Se])(c1ccccc1)Oc1ccccc1" "C1Cl1O1Se2"
1431 "Lan1-CMP1943" "C12H10ClO3P" -6.2 "CDCl3" 268.632761 12 0 1 3 "ClP(=O)(Oc1ccccc1)Oc1ccccc1" "Cl1O1O1O2"
1432 "Lan1-CMP1945" "C12H10F7O3P" 7.9 NA 366.1685834 12 0 1 3 "CCOP(=O)(C(=C(F)F)c1c(F)c(F)c(c(c1F)F)F)OCC" "C1O1O1O2"
1433 "Lan1-CMP1947" "C12H13Br2O4P" 107 NA 412.010981 12 0 1 4 "BrC1=C[P+]2(O[C@@H]1c1ccccc1)OC(=O)C(O2)C.[Br-]" "C1O1O1O1"
1434 "Lan1-CMP1949" "C12H11Cl2N2PS" 44.5 "CDCl3" 317.173901 12 2 1 0 "ClP(=S)(/N=c/1\ccccn1Cc1ccccc1)Cl" "Cl1Cl1N1S2"
1435 "Lan1-CMP1950" "C12H11F8O3P" 3.5 NA 386.1749266 12 0 1 3 "CCOP(=O)(C(C(F)(F)F)c1c(F)c(F)c(c(c1F)F)F)OCC" "C1O1O1O2"
1436 "Lan1-CMP1954" "C12H11N4PS3" 80.6 "CDCl3" 338.411301 12 4 1 0 "SP1(=S)Nc2sc(nc2C2=NCCN12)c1ccccc1" "N1N1S1S2"
1437 "Lan1-CMP1955" "C12H11OPS" 76 "CDCl3" 234.253901 12 0 1 1 "OP(=S)(c1ccccc1)c1ccccc1" "C1C1O1S2"
1438 "Lan1-CMP1956" "C12H11OPSe" 71.2 "CDCl3" 281.148901 12 0 1 1 "OP(=[Se])(c1ccccc1)c1ccccc1" "C1C1O1Se2"
1439 "Lan1-CMP1957" "C12H11O3P" 1.5 NA 234.187701 12 0 1 3 "O=P(Oc1ccccc1)Oc1ccccc1" "H1O1O1O2"
1440 "Lan1-CMP1958" "C12H11O3P" 2.1 "D2O" 234.187701 12 0 1 3 "O=P(Oc1ccccc1)Oc1ccccc1" "H1O1O1O2"
1441 "Lan1-CMP1959" "C12H12Br2NOP" 126.5 "CH2Cl2" 377.011541 12 1 1 1 "CCOc1ccc(cc1)n1cccc1P(Br)Br" "Br1Br1C1"
1442 "Lan1-CMP1960" "C12H12Br2NOP" 143.4 "CH2Cl2" 377.011541 12 1 1 1 "CCOc1ccc(cc1)n1ccc(c1)P(Br)Br" "Br1Br1C1"
1443 "Lan1-CMP1961" "C12H12ClOP" 15.6 "CDCl3" 238.649841 12 0 1 1 "CC1=C(Cl)C=CP(=O)(C1)c1ccccc1" "C1C1C1O2"
1444 "Lan1-CMP1962" "C12H12ClOP" 14.7 "CDCl3" 238.649841 12 0 1 1 "CC1=CP(=O)(CC=C1Cl)c1ccccc1" "C1C1C1O2"
1445 "Lan1-CMP1963" "C12H12ClO5P" 20.8 "CDCl3" 302.647441 12 0 1 5 "COP(=O)(Cc1c(=O)oc2c(c1Cl)cccc2)OC" "C1O1O1O2"
1446 "Lan1-CMP1964" "C12H12Cl2N3P" 191.7 "CDCl3" 300.123541 12 3 1 0 "Cc1ccc(cc1)Cn1cccn/c/1=N\P(Cl)Cl" "Cl1Cl1N1"
1447 "Lan1-CMP1965" "C11H11ClN3OPS" 61.4 "CDCl3" 299.716301 11 3 1 1 "Cc1ccccc1OP(=S)(/N=c/1\nccc[nH]1)Cl" "Cl1N1O1S2"
1448 "Lan1-CMP1966" "C10H9ClN3O3P" 9.9 "(C2H5)2O" 285.623521 10 3 1 3 "COP(=O)(C(c1ccnc(c1Cl)C#N)C#N)OC" "C1O1O1O2"
1449 "Lan1-CMP1967" "C12H13ClN3PS" 65.8 "CDCl3" 297.743481 12 3 1 0 "CCn1cccn/c/1=N\P(=S)(c1ccccc1)Cl" "C1Cl1N1S2"
1450 "Lan1-CMP1968" "C12H13Cl2O6P" 9.7 "CDCl3" 355.107781 12 0 1 6 "COP(=O)(C(=C)OC(=O)COc1ccc(cc1Cl)Cl)OC" "C1O1O1O2"
1451 "Lan1-CMP1969" "C12H13Cl4N2OP" -68.5 NA 374.030181 12 2 1 1 "CCOc1n(nc(c1P(Cl)(Cl)(Cl)Cl)C)c1ccccc1" "C1Cl1Cl1Cl1Cl1"
1452 "Lan1-CMP1970" "C12H16F3O4P" 8.3 "CDCl3" 312.2220106 12 0 1 4 "CCP123OC(=C[C@@]3(C)O[C@](O2)(C=C(O1)C(F)(F)F)C)C" "C1C1O1O1O1"
1453 "Lan1-CMP1971" "C12H16F3O4P" 4.2 "CDCl3" 312.2220106 12 0 1 4 "CCP123OC(=C[C@]3(O[C@](O2)(C=C(O1)C)C)C(F)(F)F)C" "C1C1O1O1O1"
1454 "Lan1-CMP1974" "C12H13N2O4P" 24.1 "CDCl3" 280.216381 12 2 1 4 "N#CC1=C(N)Oc2c(C1P(=O)(OC)OC)cccc2" "C1O1O1O2"
1455 "Lan1-CMP1975" "C12H13N2O6P" 57.96 NA 312.215181 12 2 1 6 "COc1c(cc(cc1[N+](=O)[O-])P1(=O)CCC(=C1)C)[N+](=O)[O-]" "C1C1C1O2"
1456 "Lan1-CMP1976" "C12H13N2O6P" 56.65 NA 312.215181 12 2 1 6 "COc1ccc(c(c1[N+](=O)[O-])P1(=O)CCC=C1C)[N+](=O)[O-]" "C1C1C1O2"
1457 "Lan1-CMP1977" "C12H13N2O6P" 58.18 NA 312.215181 12 2 1 6 "COc1c(cc(cc1P1(=O)CCC(=C1)C)[N+](=O)[O-])[N+](=O)[O-]" "C1C1C1O2"
1458 "Lan1-CMP1978" "C12H13Na2O4P" 39.05 "D2O" 298.182521 12 0 1 4 "[Na]OP(=O)(C1Cc2c(C1)cccc2)CCC(=O)O[Na]" "C1C1O1O2"
1459 "Lan1-CMP1979" "C12H13N2O7P" 29.22 "CDCl3" 328.214581 12 2 1 7 "COc1c(cc(cc1[N+](=O)[O-])P1(=O)CC(=O)C(C1)C)[N+](=O)[O-]" "C1C1C1O2"
1460 "Lan1-CMP1980" "C12H16BrCl2OPS" 107 "CDCl3" 390.103601 12 0 1 1 "CCC1(C)O[P+](C=C1Sc1ccccc1)(Cl)Cl.[Br-]" "C1Cl1Cl1O1"
1461 "Lan1-CMP1981" "C12H16BrCl2OPSe" 109 "CDCl3" 436.998601 12 0 1 1 "CCC1(C)O[P+](C=C1[Se]c1ccccc1)(Cl)Cl.[Br-]" "C1Cl1Cl1O1"
1462 "Lan1-CMP1982" "C12H14BrO3P" 33 NA 317.115521 12 0 1 3 "BrC1=CP(=O)(OC1(C)C)OCc1ccccc1" "C1O1O1O2"
1463 "Lan1-CMP1984" "C12H14ClO3P" 33.09 NA 272.664521 12 0 1 3 "ClC1=CP(=O)(OC1(C)C)OCc1ccccc1" "C1O1O1O2"
1464 "Lan1-CMP1985" "C12H14ClO5P" 11.33 "CDCl3" 304.663321 12 0 1 5 "COP(=O)(/C(=C\C)/OC(=O)c1ccc(cc1)Cl)OC" "C1O1O1O2"
1465 "Lan1-CMP1986" "C12H14ClO6P" 10.08 "CDCl3" 320.662721 12 0 1 6 "COP(=O)(C(=C)OC(=O)COc1ccccc1Cl)OC" "C1O1O1O2"
1466 "Lan1-CMP1987" "C12H14ClO6P" 9.12 "CDCl3" 320.662721 12 0 1 6 "COP(=O)(C(=C)OC(=O)COc1ccc(cc1)Cl)OC" "C1O1O1O2"
1467 "Lan1-CMP1989" "C12H14FO6P" 10.14 "CDCl3" 304.2081242 12 0 1 6 "COP(=O)(C(=C)OC(=O)COc1ccc(cc1)F)OC" "C1O1O1O2"
1468 "Lan1-CMP1990" "C12H14FP" -29.2 "CDCl3" 208.2117242 12 0 1 0 "C=CCP(c1ccc(cc1)F)CC=C" "C1C1C1"
1469 "Lan1-CMP1991" "C12H14F5OP" 49.1 "CDCl3" 300.204737 12 0 1 1 "Cc1cc(c(cc1C)C(C(F)(F)F)(F)F)P(=O)(C)C" "C1C1C1O2"
1470 "Lan1-CMP1992" "C12H14FeNaO2P" 27.22 "CDCl3" 300.046891 12 0 1 2 "[Na]OP(=O)CCC1=C(CC=C1)[Fe]C1C=CC=C1" "C1H1O1O2"
1471 "Lan1-CMP1993" "C12H14IO3P" -5.8 "CDCl3" 364.115991 12 0 1 3 "CCOP(=O)(C#Cc1ccc(cc1)I)OCC" "C1O1O1O2"
1472 "Lan1-CMP1994" "C12H14IO3P" 34.12 NA 364.115991 12 0 1 3 "IC1=CP(=O)(OC1(C)C)OCc1ccccc1" "C1O1O1O2"
1473 "Lan1-CMP1997" "C12H14NO2P" 160.7 "CDCl3" 235.218821 12 1 1 2 "CCOC(=O)c1pcc2n1cc(CC)cc2" "C1C2"
1474 "Lan1-CMP1999" "C12H14NO3PS" 54.5 "CDCl3" 283.283221 12 1 1 3 "CC1CC(C)OP(=S)(O1)Oc1ccc(cc1)C#N" "O1O1O1S2"
1475 "Lan1-CMP2000" "C12H14NO3PS" 59.3 "CDCl3" 283.283221 12 1 1 3 "CC1CC(C)OP(=S)(O1)Oc1ccc(cc1)C#N" "O1O1O1S2"
1476 "Lan1-CMP2001" "C12H14NO4P" 20.6 "D2O" 267.217621 12 1 1 4 "COc1ccc(cc1)NC(c1ccco1)P(O)O" "C1O1O1"
1477 "Lan1-CMP2002" "C12H14NO4PS2" 18.7 "DMSO" 331.347621 12 1 1 4 "COc1ccc(cc1)P(=S)(ON=C(C(=O)C)C(=O)C)S" "C1O1S1S2"
1478 "Lan1-CMP2003" "C12H14NO5P" -6.9 "CDCl3" 283.217021 12 1 1 5 "CCOP(=O)(C#Cc1ccc(cc1)[N+](=O)[O-])OCC" "C1O1O1O2"
1479 "Lan1-CMP2006" "C12H14NaO4P" 23.53 "D2O" 276.200691 12 0 1 4 "[Na]OP(=O)CC(c1ccco1)CCc1ccco1" "C1H1O1O2"
1480 "Lan1-CMP2008" "C12H15ClNO4P" -2.1 "CDCl3" 303.678561 12 1 1 4 "CCOP(=O)(OC(c1cccc(c1)Cl)C#N)OCC" "O1O1O1O2"
1481 "Lan1-CMP2009" "C12H17ClNO5P" 14.9 "CDCl3" 321.693841 12 1 1 5 "CCOP(=O)(/C(=C\[N+](=O)[O-])/c1ccc(cc1)Cl)OCC" "C1O1O1O2"
1482 "Lan1-CMP2010" "C12H15Cl2O6P" 22.46 "CDCl3" 357.123661 12 0 1 6 "COP(=O)(C(OC(=O)COc1ccc(cc1Cl)Cl)C)OC" "C1O1O1O2"
1483 "Lan1-CMP2011" "C12H15FNO4P" -2.17 "CDCl3" 287.2239642 12 1 1 4 "CCOP(=O)(OC(c1ccc(cc1)F)C#N)OCC" "O1O1O1O2"
1484 "Lan1-CMP2012" "C12H15FNO5P" 11.7 "CDCl3" 303.2233642 12 1 1 5 "CCOP(=O)(/C(=C/[N+](=O)[O-])/c1ccc(cc1)F)OCC" "C1O1O1O2"
1485 "Lan1-CMP2013" "C12H15F3NO2PS" 79.35 "CDCl3" 325.2869706 12 1 1 2 "CCOP(=S)(/N=C\c1ccc(cc1)C(F)(F)F)OCC" "N1O1O1S2"
1486 "Lan1-CMP2014" "C12H15F3NO3P" 7.37 "CDCl3" 309.2213706 12 1 1 3 "CCOP(=O)(/C(=N/c1ccccc1)/C(F)(F)F)OCC" "C1O1O1O2"
1487 "Lan1-CMP2015" "C12H15F3NO3P" 4.37 "CDCl3" 309.2213706 12 1 1 3 "COP(=O)(/C(=N/C(c1ccccc1)C)/C(F)(F)F)OC" "C1O1O1O2"
1488 "Lan1-CMP2016" "C12H15F3N3P" 59.7 "C6D6" 289.2365706 12 3 1 0 "CN(c1nc2c(p1N(C)C)ccc(c2)C(F)(F)F)C" "C1C1N1"
1489 "Lan1-CMP2017" "C12H15F3N3P" -62.33 "C6D6" 289.2365706 12 3 1 0 "CN(c1nc2c(p1N(C)C)c(ccc2)C(F)(F)F)C" "C1C1N1"
1490 "Lan1-CMP2018" "C12H15F3N3PSe" 54.4 "CDCl3" 368.1965706 12 3 1 0 "CN(C1=Nc2c(P1(=[Se])N(C)C)cc(cc2)C(F)(F)F)C" "C1C1N1Se2"
1491 "Lan1-CMP2019" "C12H15F3N3PSe" 54.2 "CDCl3" 368.1965706 12 3 1 0 "CN(C1=Nc2c(P1(=[Se])N(C)C)ccc(c2)C(F)(F)F)C" "C1C1N1Se2"
1492 "Lan1-CMP2021" "C12H15N2O2PS" 62.25 "CDCl3" 282.298461 12 2 1 2 "CC1CC(C)OP(=S)(O1)Nc1ccc(cc1)C#N" "N1O1O1S2"
1493 "Lan1-CMP2022" "C12H15N2O2PS" 57.35 "CDCl3" 282.298461 12 2 1 2 "CC1CC(C)OP(=S)(O1)Nc1ccc(cc1)C#N" "N1O1O1S2"
1494 "Lan1-CMP2023" "C12H15N2O3PS" 5.41 "CDCl3" 298.297861 12 2 1 3 "CCOP(=O)(c1nnsc1c1ccccc1)OCC" "C1O1O1O2"
1495 "Lan1-CMP2024" "C12H15N2O3PS" 6.98 "CDCl3" 298.297861 12 2 1 3 "CCOP(=O)(c1snnc1c1ccccc1)OCC" "C1O1O1O2"
1496 "Lan1-CMP2025" "C12H15N2O4P" 24.6 "CDCl3" 282.232261 12 2 1 4 "COP(=O)(c1c(C)nn(c1O)c1ccccc1)OC" "C1O1O1O2"
1497 "Lan1-CMP2026" "C12H15N6P" -58.7 "pyridine" 274.261461 12 6 1 0 "Cn1ccnc1P(c1nccn1C)c1nccn1C" "C1C1C1"
1498 "Lan1-CMP2027" "C12H15N6PS" 10.2 "CHCl3" 306.326461 12 6 1 0 "Cn1ccnc1P(=S)(c1nccn1C)c1nccn1C" "C1C1C1S2"
1499 "Lan1-CMP2028" "C12H15OP" 29.8 "CDCl3" 206.220661 12 0 1 1 "CC1=CCCP(=O)(C1)c1ccccc1" "C1C1C1O2"
1500 "Lan1-CMP2029" "C12H15OP" 61.7 "CDCl3" 206.220661 12 0 1 1 "CC1=CCP(=O)(C1)c1ccc(cc1)C" "C1C1C1O2"
1501 "Lan1-CMP2030" "C12H15OP" 59.2 "CDCl3" 206.220661 12 0 1 1 "CC1=CCP(=O)(C1)c1ccccc1C" "C1C1C1O2"
1502 "Lan1-CMP2031" "C12H15OPS2" 52.39 "CDCl3" 270.350661 12 0 1 1 "COc1ccc(cc1)P1(=S)SCC=C(C1)C" "C1C1S1S2"
1503 "Lan1-CMP2032" "C12H15O2P" 61.75 NA 222.220061 12 0 1 2 "COc1ccc(cc1)P1(=O)CCC(=C1)C" "C1C1C1O2"
1504 "Lan1-CMP2033" "C12H15O2P" 62.33 NA 222.220061 12 0 1 2 "COc1cccc(c1)P1(=O)CCC(=C1)C" "C1C1C1O2"
1505 "Lan1-CMP2034" "C12H15O2P" 60.19 NA 222.220061 12 0 1 2 "COc1ccccc1P1(=O)CCC(=C1)C" "C1C1C1O2"
1506 "Lan1-CMP2036" "C11H13O2P" 35.12 "CDCl3" 208.193481 11 0 1 2 "OC1CCP(=O)(C1=C)c1ccccc1" "C1C1C1O2"
1507 "Lan1-CMP2037" "C11H13O3P" -2.7 "CDCl3" 224.192881 11 0 1 3 "COP(=O)(C#CCc1ccccc1)OC" "C1O1O1O2"
1508 "Lan1-CMP2038" "C12H15O3P" 20.01 "CDCl3" 238.219461 12 0 1 3 "COc1ccc(cc1)P1(=O)CC(=O)C(C1)C" "C1C1C1O2"
1509 "Lan1-CMP2039" "C12H15O3P" 19.05 "CDCl3" 238.219461 12 0 1 3 "CCOP(=O)(c1ccccc1C#C)OCC" "C1O1O1O2"
1510 "Lan1-CMP2040" "C12H15O3P" -2.7 NA 238.219461 12 0 1 3 "COP(=O)(C#CCCc1ccccc1)OC" "C1O1O1O2"
1511 "Lan1-CMP2041" "C12H15O3PS" 33.09 "CDCl3" 270.284461 12 0 1 3 "COP1(=O)C=C(C(O1)(C)C)Sc1ccccc1" "C1O1O1O2"
1512 "Lan1-CMP2042" "C12H15O3PSe" 32 "CDCl3" 317.179461 12 0 1 3 "COP1(=O)C=C(C(O1)(C)C)[Se]c1ccccc1" "C1O1O1O2"
1513 "Lan1-CMP2043" "C12H15O4PS" 55.1 "CDCl3" 286.283861 12 0 1 4 "O=Cc1ccc(cc1)OP1(=S)OC(C)CC(O1)C" "O1O1O1S2"
1514 "Lan1-CMP2044" "C12H15O5P" 22 "CDCl3" 270.218261 12 0 1 5 "COP(=O)(COC(=O)/C=C/c1ccccc1)OC" "C1O1O1O2"
1515 "Lan1-CMP2045" "C12H15O5P" 10.33 "CDCl3" 270.218261 12 0 1 5 "COP(=O)(C(=C)OC(=O)c1ccc(cc1)C)OC" "C1O1O1O2"
1516 "Lan1-CMP2046" "C12H15O5P" 9.59 "CDCl3" 270.218261 12 0 1 5 "COP(=O)(C(=C)OC(=O)Cc1ccccc1)OC" "C1O1O1O2"
1517 "Lan1-CMP2047" "C12H15O6P" 10.16 "CDCl3" 286.217661 12 0 1 6 "COP(=O)(C(=C)OC(=O)COc1ccccc1)OC" "C1O1O1O2"
1518 "Lan1-CMP2048" "C12H16BrO2PS" 60 "CDCl3" 335.197001 12 0 1 2 "Brc1ccc(cc1)OP1(=S)CC(C)CC(O1)C" "C1O1O1S2"
1519 "Lan1-CMP2050" "C12H16ClN2OP" 32.82 "CDCl3" 270.695001 12 2 1 1 "ClCP1(=O)N(C[C@H]2N1CCC2)c1ccccc1" "C1N1N1O2"
1520 "Lan1-CMP2051" "C12H16ClN2O3P" 32 "CDCl3" 302.693801 12 2 1 3 "CCOP1(=O)CN(C)C(=O)c2c(N1C)ccc(c2)Cl" "C1N1O1O2"
1521 "Lan1-CMP2052" "C12H16ClO2PS" 60.1 "CDCl3" 290.746001 12 0 1 2 "Clc1ccc(cc1)OP1(=S)CC(C)CC(O1)C" "C1O1O1S2"
1522 "Lan1-CMP2053" "C12H16ClO5P" 22.79 "CDCl3" 306.679201 12 0 1 5 "CCC(P(=O)(OC)OC)OC(=O)c1ccc(cc1)Cl" "C1O1O1O2"
1523 "Lan1-CMP2054" "C12H16ClO6P" 23.09 "CDCl3" 322.678601 12 0 1 6 "COP(=O)(C(OC(=O)COc1ccccc1Cl)C)OC" "C1O1O1O2"
1524 "Lan1-CMP2055" "C12H16ClO6P" 22.96 "CDCl3" 322.678601 12 0 1 6 "COP(=O)(C(OC(=O)COc1ccc(cc1)Cl)C)OC" "C1O1O1O2"
1525 "Lan1-CMP2056" "C12H16FO6P" 22.3 "CDCl3" 306.2240042 12 0 1 6 "COP(=O)(C(OC(=O)COc1ccc(cc1)F)C)OC" "C1O1O1O2"
1526 "Lan1-CMP2057" "C12H16NNa2O6P" 32.5 "D2O" 347.211841 12 1 1 6 "[Na]OC(=O)C(P(=O)(CN1CCOCC1)O[Na])Cc1ccco1" "C1C1O1O2"
1527 "Lan1-CMP2058" "C12H16NO3P" 19.3 "CDCl3" 253.234101 12 1 1 3 "COP1(=O)Oc2ccccc2NC21CCCC2" "C1O1O1O2"
1528 "Lan1-CMP2059" "C12H16NO3PS" 16.02 "CDCl3" 285.299101 12 1 1 3 "CCOP(=O)(C(c1ccccc1)N=C=S)OCC" "C1O1O1O2"
1529 "Lan1-CMP2064" "C12H16NO5P" 14.35 "CDCl3" 285.232901 12 1 1 5 "CCOP(=O)(/C=C/c1ccc(cc1)[N+](=O)[O-])OCC" "C1O1O1O2"
1530 "Lan1-CMP2065" "C12H16NO5P" 17.46 "CDCl3" 285.232901 12 1 1 5 "CCOP(=O)(/C=C\c1ccc(cc1)[N+](=O)[O-])OCC" "C1O1O1O2"
1531 "Lan1-CMP2066" "C12H16NO5P" 11.8 "CDCl3" 285.232901 12 1 1 5 "CCOP(=O)(/C(=C/[N+](=O)[O-])/c1ccccc1)OCC" "C1O1O1O2"
1532 "Lan1-CMP2068" "C12H16N3O3P" 22.2 "CDCl3" 281.247501 12 3 1 3 "COP(=O)(Cc1nc(nn1C)c1ccccc1)OC" "C1O1O1O2"
1533 "Lan1-CMP2069" "C12H16N3O6P" -9.68 "CDCl3" 329.245701 12 3 1 6 "O=C(NP1(=O)OCC(CO1)(C)C)Nc1ccc(cc1)[N+](=O)[O-]" "N1O1O1O2"
1534 "Lan1-CMP2070" "C12H16N5O4P" 19.12 "DMSO" 325.260301 12 5 1 4 "Nc1ncnc2c1ncn2C1CC=CC1COCP(=O)(O)O" "C1O1O1O2"
1535 "Lan1-CMP2071" "C12H16N5O5P" 19.5 "DMSO" 341.259701 12 5 1 5 "Nc1nc(O)c2c(n1)n(cn2)C1CC=CC1COCP(=O)(O)O" "C1O1O1O2"
1536 "Lan1-CMP2072" "C12H18BClP" -0.14 "CDCl3" 239.509081 12 0 1 0 "ClC1=C(C)C[P+](CC1)([BH3-])c1ccccc1" "B1C1C1C1"
1537 "Lan1-CMP2074" "C12H17ClNO2PS" 67.23 "CDCl3" 305.760641 12 1 1 2 "CCOP(=S)(/N=C(\c1ccc(cc1)Cl)/C)OCC" "N1O1O1S2"
1538 "Lan1-CMP2075" "C12H17ClNO4P" -1.58 "CDCl3" 305.694441 12 1 1 4 "CCOP(=O)(C(=O)Nc1ccc(c(c1)Cl)C)OCC" "C1O1O1O2"
1539 "Lan1-CMP2078" "C12H17F2O3P" 17.9 "CDCl3" 278.2321474 12 0 1 3 "CCOP(=O)(c1cc(C)ccc1C(F)F)OCC" "C1O1O1O2"
1540 "Lan1-CMP2079" "C12H17F3NO3P" 15.2 "CDCl3" 311.2372506 12 1 1 3 "CCOP(=O)(C(C(F)(F)F)Nc1ccccc1)OCC" "C1O1O1O2"
1541 "Lan1-CMP2082" "C12H17F3NO5P" -35.76 "C6D6" 343.2360506 12 1 1 5 "CCOP12(OCC)NC(=O)OC2(C2=C(O1)CCC2)C(F)(F)F" "C1N1O1O1O1"
1542 "Lan1-CMP2083" "C12H10F9O4P" 13 "CDCl3" 420.1647898 12 0 1 4 "CCP123OC(=C[C@@]3(C)O[C@](O2)(C=C(O1)C(F)(F)F)C(F)(F)F)C(F)(F)F" "C1C1O1O1O1"
1543 "Lan1-CMP2084" "C12H17NNaO2P" 37.83 "D2O" 261.232411 12 1 1 2 "[Na]OP(=O)(C1Cc2c(C1)cccc2)CN(C)C" "C1C1O1O2"
1544 "Lan1-CMP2085" "C12H17N2O3P" 13.2 "CDCl3" 268.248741 12 2 1 3 "COP(=O)(/C(=N\O)/c1ccccc1)N1CCCC1" "C1N1O1O2"
1545 "Lan1-CMP2086" "C12H17N2O3P" 5.9 "CDCl3" 268.248741 12 2 1 3 "COP(=O)(N1CCCC1)NC(=O)c1ccccc1" "N1N1O1O2"
1546 "Lan1-CMP2087" "C12H17N2O4P" -8.95 "DMSO-d6" 284.248141 12 2 1 4 "O=C(NP1(=O)OCC(CO1)(C)C)Nc1ccccc1" "N1O1O1O2"
1547 "Lan1-CMP2088" "C12H17N2O4PSe" 21.36 "CDCl3" 363.208141 12 2 1 4 "CCOP(=O)(CNn1[se]c2c(c1=O)cccc2)OCC" "C1O1O1O2"
1548 "Lan1-CMP2090" "C12H17N4O4P" 25.8 "CDCl3" 312.261541 12 4 1 4 "CNNC(=O)n1c(nc2c1cccc2)CP(=O)(OC)OC" "C1O1O1O2"
1549 "Lan1-CMP2091" "C12H17OP" 32.7 "CDCl3" 208.236541 12 0 1 1 "CC1CCCP(=O)(C1)c1ccccc1" "C1C1C1O2"
1550 "Lan1-CMP2092" "C12H17O2P" 119.6 "CDCl3" 224.235941 12 0 1 2 "CCCCP1OCc2c(CO1)cccc2" "C1O1O1"
1551 "Lan1-CMP2093" "C12H17O2PS" 60.4 "CDCl3" 256.300941 12 0 1 2 "CC1CC(C)OP(=S)(C1)Oc1ccccc1" "C1O1O1S2"
1552 "Lan1-CMP2094" "C12H17O3P" 16.31 "CDCl3" 240.235341 12 0 1 3 "CCOP(=O)(/C=C\c1ccccc1)OCC" "C1O1O1O2"
1553 "Lan1-CMP2095" "C12H17O3P" 19.82 "CDCl3" 240.235341 12 0 1 3 "CCOP(=O)(/C=C/c1ccccc1)OCC" "C1O1O1O2"
1554 "Lan1-CMP2096" "C12H17O3P" 1.67 "CDCl3" 240.235341 12 0 1 3 "CCCCP1(=O)OCc2c(CO1)cccc2" "C1O1O1O2"
1555 "Lan1-CMP2097" "C12H17O3PS" 26 NA 272.300341 12 0 1 3 "CCOP(=S)(CC(=O)c1ccccc1)OCC" "C1O1O1S2"
1556 "Lan1-CMP2098" "C12H17O3PS" 56.2 "CDCl3" 272.300341 12 0 1 3 "CC1CC(C)OP(=S)(O1)Oc1ccc(cc1)C" "O1O1O1S2"
1557 "Lan1-CMP2099" "C12H17O3PS" 60.4 "CDCl3" 272.300341 12 0 1 3 "CC1CC(C)OP(=S)(O1)Oc1ccc(cc1)C" "O1O1O1S2"
1558 "Lan1-CMP2100" "C12H17O4P" 29 "CDCl3" 256.234741 12 0 1 4 "CCOP(=O)(CC(=O)c1ccccc1)OCC" "C1O1O1O2"
1559 "Lan1-CMP2101" "C12H17O4P" -4.1 NA 256.234741 12 0 1 4 "COP(=O)(C(=O)C(C)C)OCc1ccccc1" "C1O1O1O2"
1560 "Lan1-CMP2102" "C12H17O4PS" 56.7 "CDCl3" 288.299741 12 0 1 4 "COc1ccc(cc1)OP1(=S)OC(C)CC(O1)C" "O1O1O1S2"
1561 "Lan1-CMP2103" "C12H17O4PS" 61 "CDCl3" 288.299741 12 0 1 4 "COc1ccc(cc1)OP1(=S)OC(C)CC(O1)C" "O1O1O1S2"
1562 "Lan1-CMP2105" "C12H17O5P" 16.9 "CDCl3" 272.234141 12 0 1 5 "CCOP(=O)(c1ccc(cc1)C(=O)OC)OCC" "C1O1O1O2"
1563 "Lan1-CMP2106" "C12H17O5P" 17 "CDCl3" 272.234141 12 0 1 5 "CCOP(=O)(c1cccc(c1)C(=O)OC)OCC" "C1O1O1O2"
1564 "Lan1-CMP2107" "C12H17O5P" 15.9 "CDCl3" 272.234141 12 0 1 5 "CCOP(=O)(c1ccccc1C(=O)OC)OCC" "C1O1O1O2"
1565 "Lan1-CMP2108" "C12H17O5P" 23.86 "CDCl3" 272.234141 12 0 1 5 "COP(=O)(C(OC(=O)c1ccc(cc1)C)C)OC" "C1O1O1O2"
1566 "Lan1-CMP2109" "C12H17O5P" 24.1 "CDCl3" 272.234141 12 0 1 5 "COP(=O)(C(OC(=O)Cc1ccccc1)C)OC" "C1O1O1O2"
1567 "Lan1-CMP2110" "C12H17O6P" 23.3 "CDCl3" 288.233541 12 0 1 6 "COP(=O)(C(OC(=O)COc1ccccc1)C)OC" "C1O1O1O2"
1568 "Lan1-CMP2112" "C12H17O7P" 40.77 "D2O" 304.232941 12 0 1 7 "OCC(C1OP(=O)(c2ccccc2)C(C(C1O)O)O)O" "C1C1O1O2"
1569 "Lan1-CMP2113" "C12H19BCl2P" 59.1 "CDCl3" 275.970021 12 0 1 0 "C[C@@H]1C[P@+]([BH3-])(CCC1(Cl)Cl)c1ccccc1" "B1C1C1C1"
1570 "Lan1-CMP2115" "C12H18ClN2O4P" 22.4 "CDCl3" 320.709081 12 2 1 4 "CCOP(=O)(CC(=O)NNc1ccc(cc1)Cl)OCC" "C1O1O1O2"
1571 "Lan1-CMP2116" "C12H18ClO3P" 27.6 "CDCl3" 276.696281 12 0 1 3 "CCOP(=O)(OCC)CCc1ccc(cc1)Cl" "C1O1O1O2"
1572 "Lan1-CMP2117" "C12H18ClO4PS" 15.4 "CDCl3" 324.760681 12 0 1 4 "CCOP(=O)(CS(=O)Cc1ccc(cc1)Cl)OCC" "C1O1O1O2"
1573 "Lan1-CMP2118" "C12H18ClO5PS" 25.9 "CDCl3" 340.760081 12 0 1 5 "CCOP(=O)(OCC)CCS(=O)(=O)c1ccc(cc1)Cl" "C1O1O1O2"
1574 "Lan1-CMP2120" "C12H18NO2PS" 80.58 "CDCl3" 271.315581 12 1 1 2 "CCOP(=S)(/N=C/c1ccc(cc1)C)OCC" "N1O1O1S2"
1575 "Lan1-CMP2121" "C12H18NO2PS" 67.38 "CDCl3" 271.315581 12 1 1 2 "CCOP(=S)(/N=C(/c1ccccc1)\C)OCC" "N1O1O1S2"
1576 "Lan1-CMP2122" "C12H18NO2PS" 61.3 "CDCl3" 271.315581 12 1 1 2 "Nc1ccc(cc1)OP1(=S)CC(C)CC(O1)C" "C1O1O1S2"
1577 "Lan1-CMP2123" "C12H18NO3P" 16.59 "CDCl3" 255.249981 12 1 1 3 "CC(OP1(=O)Oc2ccccc2NC1(C)C)C" "C1O1O1O2"
1578 "Lan1-CMP2125" "C12H18NO3PS" -0.84 "CDCl3" 287.314981 12 1 1 3 "CCOP(=O)(C(=S)Nc1ccc(cc1)C)OCC" "C1O1O1O2"
1579 "Lan1-CMP2126" "C12H18NO3PS" 80.37 "CDCl3" 287.314981 12 1 1 3 "CCOP(=S)(/N=C\c1cccc(c1)OC)OCC" "N1O1O1S2"
1580 "Lan1-CMP2127" "C12H18NO3PS" 80.82 "CDCl3" 287.314981 12 1 1 3 "CCOP(=S)(/N=C\c1ccc(cc1)OC)OCC" "N1O1O1S2"
1581 "Lan1-CMP2128" "C12H18NO3PS" 60.6 "CDCl3" 287.314981 12 1 1 3 "COc1ccc(cc1)NP1(=S)O[C@@H](C)C[C@@H](O1)C" "N1O1O1S2"
1582 "Lan1-CMP2129" "C12H18NO3PS" 63.46 "CDCl3" 287.314981 12 1 1 3 "COc1ccc(cc1)NP1(=S)O[C@H](C)C[C@H](O1)C" "N1O1O1S2"
1583 "Lan1-CMP2130" "C12H18NO3PS" 21.2 "CDCl3" 287.314981 12 1 1 3 "CCOP(=O)(CC(=S)Nc1ccccc1)OCC" "C1O1O1O2"
1584 "Lan1-CMP2131" "C12H18NO4P" 18.7 "CDCl3" 271.249381 12 1 1 4 "CCOP(=O)(c1ccc(cc1)NC(=O)C)OCC" "C1O1O1O2"
1585 "Lan1-CMP2132" "C12H18NO4P" 11.5 "CDCl3" 271.249381 12 1 1 4 "OP(=O)(C(N1CCOCC1)Cc1ccccc1)O" "C1O1O1O2"
1586 "Lan1-CMP2133" "C12H18NO5PSe" 20.5 NA 366.208781 12 1 1 5 "CCOC(=O)c1ccccc1[Se]NCP(=O)(OC)OC" "C1O1O1O2"
1587 "Lan1-CMP2134" "C12H18NO6P" 16.7 "D2O-NaOD" 303.248181 12 1 1 6 "COc1ccc(cc1)C(P(=O)(O)O)NCCCC(=O)O" "C1O1O1O2"
1588 "Lan1-CMP2135" "C12H18NPS2" 46.19 "CDCl3" 271.381781 12 1 1 0 "CP(=S)(C1Nc2ccccc2SC1(C)C)C" "C1C1C1S2"
1589 "Lan1-CMP2137" "C12H18N3OP" 59.7 "C6D6" 251.264581 12 3 1 1 "COc1ccc2c(c1)nc(p2N(C)C)N(C)C" "C1C1N1"
1590 "Lan1-CMP2138" "C12H18N3OPS" 67.2 "CDCl3" 283.329581 12 3 1 1 "CCN(P1(=S)Nc2c(N1C(=O)C)cccc2)CC" "N1N1N1S2"
1591 "Lan1-CMP2140" "C12H18N3OPSe" 54.4 "CDCl3" 330.224581 12 3 1 1 "COc1cccc2c1P(=[Se])(N(C)C)C(=N2)N(C)C" "C1C1N1Se2"
1592 "Lan1-CMP2141" "C12H18N3OPSe" 62.8 "CDCl3" 330.224581 12 3 1 1 "COc1ccc2c(c1)P(=[Se])(N(C)C)C(=N2)N(C)C" "C1C1N1Se2"
1593 "Lan1-CMP2142" "C12H18N3O3PS" 69.2 "CDCl3" 315.328381 12 3 1 3 "CCOC(=O)Cn1cccc/c/1=N\P1(=S)OCCN1C" "N1N1O1S2"
1594 "Lan1-CMP2143" "C12H18N3O3PS" -0.94 "CDCl3" 315.328381 12 3 1 3 "CCCSc1ccc2c(c1)NP(=O)(N2)NC(=O)OCC" "N1N1N1O2"
1595 "Lan1-CMP2144" "C12H18N3O3PS" -1.8 "CDCl3" 315.328381 12 3 1 3 "CCOP(=O)(NNc1sc2c(n1)c(C)ccc2)OCC" "N1O1O1O2"
1596 "Lan1-CMP2145" "C12H18N3P" 60.8 "C6D6" 235.265181 12 3 1 0 "Cc1ccc2c(c1)p(N(C)C)c(n2)N(C)C" "C1C1N1"
1597 "Lan1-CMP2146" "C12H18N3P" 60.4 "C6D6" 235.265181 12 3 1 0 "Cc1ccc2c(c1)nc(p2N(C)C)N(C)C" "C1C1N1"
1598 "Lan1-CMP2147" "C12H18N3P" 58.1 "C6D6" 235.265181 12 3 1 0 "CN(c1nc2c(p1N(C)C)c(C)ccc2)C" "C1C1N1"
1599 "Lan1-CMP2148" "C12H18N3PSe" 54.5 "CDCl3" 314.225181 12 3 1 0 "Cc1ccc2c(c1)N=C(P2(=[Se])N(C)C)N(C)C" "C1C1N1Se2"
1600 "Lan1-CMP2149" "C12H18N3PSe" 56.9 "CDCl3" 314.225181 12 3 1 0 "Cc1cccc2c1N=C(P2(=[Se])N(C)C)N(C)C" "C1C1N1Se2"
1601 "Lan1-CMP2150" "C12H18N3PSe" 53.9 "CDCl3" 314.225181 12 3 1 0 "CN(C1=Nc2c(P1(=[Se])N(C)C)c(C)ccc2)C" "C1C1N1Se2"
1602 "Lan1-CMP2155" "C12H19BrNO5PS" 17.68 "D2O" 400.225721 12 1 1 5 "CCOP(=O)(CN(S(=O)(=O)c1ccc(cc1)Br)C)OCC" "C1O1O1O2"
1603 "Lan1-CMP2156" "C12H19ClNO5PS" 17.56 "D2O" 355.774721 12 1 1 5 "CCOP(=O)(CN(S(=O)(=O)c1ccc(cc1)Cl)C)OCC" "C1O1O1O2"
1604 "Lan1-CMP2157" "C12H19ClNP" 153.3 "CD2Cl2" 243.712721 12 1 1 0 "CCN(P(C(C)(C)C)Cl)c1ccccc1" "C1Cl1N1"
1605 "Lan1-CMP2160" "C12H19N2O2P" -43.07 "CDCl3" 254.265221 12 2 1 2 "CN(P12(OCCN2CCO1)c1ccccc1)C" "C1N1N1O1O1"
1606 "Lan1-CMP2161" "C12H19N2O3P" 15.2 "CDCl3" 270.264621 12 2 1 3 "CCN(P(=O)(/C(=N\O)/c1ccccc1)OC)CC" "C1N1O1O2"
1607 "Lan1-CMP2162" "C12H19N2O3P" 12.85 "CDCl3" 270.264621 12 2 1 3 "COP(=O)(/C(=N\O)/c1ccccc1)NC(C)(C)C" "C1N1O1O2"
1608 "Lan1-CMP2163" "C12H19N2O3P" 5.5 "CDCl3" 270.264621 12 2 1 3 "CCN(P(=O)(NC(=O)c1ccccc1)OC)CC" "N1N1O1O2"
1609 "Lan1-CMP2164" "C12H19N2O3P" 3.9 "CDCl3" 270.264621 12 2 1 3 "COP(=O)(NC(C)(C)C)NC(=O)c1ccccc1" "N1N1O1O2"
1610 "Lan1-CMP2165" "C12H19N2O4P" 22.5 "CDCl3" 286.264021 12 2 1 4 "CCOP(=O)(CC(=O)NNc1ccccc1)OCC" "C1O1O1O2"
1611 "Lan1-CMP2166" "C12H19N2O4P" 24.1 "CDCl3" 286.264021 12 2 1 4 "CCOP(=O)(C1C(=C(C)OC(=C1C#N)N)C)OCC" "C1O1O1O2"
1612 "Lan1-CMP2167" "C12H19N2O5P" 11.92 "D2O" 302.263421 12 2 1 5 "CCCCNC(P(=O)(OC)O)c1ccccc1[N+](=O)[O-]" "C1O1O1O2"
1613 "Lan1-CMP2168" "C12H19N4OP" 12.18 "CDCl3" 266.279221 12 4 1 1 "CC(C1=NN(P(=O)(N(N1)C)c1ccccc1)C)C" "C1N1N1O2"
1614 "Lan1-CMP2169" "C12H19N4OP" 18.4 "CH2Cl2" 266.279221 12 4 1 1 "Cn1c2ccccc2nc1P(=O)(N(C)C)N(C)C" "C1N1N1O2"
1615 "Lan1-CMP2170" "C12H19N4O2P" -1.36 "CDCl3" 282.278621 12 4 1 2 "CC(C1=NN(P(=O)(N(N1)C)Oc1ccccc1)C)C" "N1N1O1O2"
1616 "Lan1-CMP2171" "C12H19N4O4P" 28.3 "CDCl3" 314.277421 12 4 1 4 "CCOP(=O)(C(c1c(N)n[nH]c1N)c1ccco1)OCC" "C1O1O1O2"
1617 "Lan1-CMP2172" "C12H19N4P" 79.8 "benzene" 250.279821 12 4 1 0 "Cn1c(nc2c1cccc2)P(N(C)C)N(C)C" "C1N1N1"
1618 "Lan1-CMP2173" "C12H19N4PS" 59.7 "benzene" 282.344821 12 4 1 0 "Cn1c2ccccc2nc1P(=S)(N(C)C)N(C)C" "C1N1N1S2"
1619 "Lan1-CMP2174" "C12H19O2P" 51.4 "CDCl3" 226.251821 12 0 1 2 "CCCCOP(=O)(Cc1ccccc1)C" "C1C1O1O2"
1620 "Lan1-CMP2175" "C12H19O2P" 36.73 "CDCl3" 226.251821 12 0 1 2 "CC(c1ccc(cc1)CCP(=O)O)(C)C" "C1H1O1O2"
1621 "Lan1-CMP2176" "C12H19O3P" 21.08 "CDCl3" 242.251221 12 0 1 3 "CCCCCCOP(=O)(c1ccccc1)O" "C1O1O1O2"
1622 "Lan1-CMP2177" "C12H19O3P" 16.6 "CDCl3" 242.251221 12 0 1 3 "CC(OP(=O)(c1ccccc1)OC(C)C)C" "C1O1O1O2"
1623 "Lan1-CMP2178" "C12H19O3PS" 24.3 "CDCl3" 274.316221 12 0 1 3 "CCOP(=O)(OCC)CSCc1ccccc1" "C1O1O1O2"
1624 "Lan1-CMP2179" "C12H19O3PS" 22.8 "CDCl3" 274.316221 12 0 1 3 "CCOP(=O)(CSc1ccc(cc1)C)OCC" "C1O1O1O2"
1625 "Lan1-CMP2180" "C12H19O3PS" 28 "CDCl3" 274.316221 12 0 1 3 "CCOP(=O)(OCC)CCSc1ccccc1" "C1O1O1O2"
1626 "Lan1-CMP2181" "C12H19O4P" 29.6 "CDCl3" 258.250621 12 0 1 4 "CCOP(=O)(CC(c1ccccc1)O)OCC" "C1O1O1O2"
1627 "Lan1-CMP2182" "C12H19O4P" 23.87 "CDCl3" 258.250621 12 0 1 4 "COP(=O)(C(c1ccc(cc1)C(C)C)O)OC" "C1O1O1O2"
1628 "Lan1-CMP2183" "C12H19O4P" 26.1 "CDCl3" 258.250621 12 0 1 4 "COP(=O)(C(c1c(C)cc(cc1C)C)O)OC" "C1O1O1O2"
1629 "Lan1-CMP2185" "C12H19O4P" 22.1 "CDCl3" 258.250621 12 0 1 4 "CCOP(=O)(C(c1ccc(cc1)C)O)OCC" "C1O1O1O2"
1630 "Lan1-CMP2186" "C12H19O4P" 21.7 "CDCl3" 258.250621 12 0 1 4 "CCOP(=O)(C(c1ccc(cc1)C)O)OCC" "C1O1O1O2"
1631 "Lan1-CMP2187" "C12H19O4P" 18.4 "CDCl3" 258.250621 12 0 1 4 "COCc1ccccc1P(=O)(OCC)OCC" "C1O1O1O2"
1632 "Lan1-CMP2188" "C12H19O4PS" 16 "CDCl3" 290.315621 12 0 1 4 "CCOP(=O)(OCC)CCS(=O)c1ccccc1" "C1O1O1O2"
1633 "Lan1-CMP2189" "C12H19O4PS" 16.4 "CDCl3" 290.315621 12 0 1 4 "CCOP(=O)(CS(=O)Cc1ccccc1)OCC" "C1O1O1O2"
1634 "Lan1-CMP2190" "C12H19O5P" 21.74 "CDCl3" 274.250021 12 0 1 5 "CCOP(=O)(C(c1ccc(cc1)OC)O)OCC" "C1O1O1O2"
1635 "Lan1-CMP2191" "C12H19O5P" 22.2 "CDCl3" 274.250021 12 0 1 5 "CCOP(=O)(C(c1ccc(cc1)OC)O)OCC" "C1O1O1O2"
1636 "Lan1-CMP2192" "C12H19O5P" 21.9 "CDCl3" 274.250021 12 0 1 5 "CCOP(=O)(C(c1cccc(c1)OC)O)OCC" "C1O1O1O2"
1637 "Lan1-CMP2194" "C12H19O5P" 21.8 "CDCl3" 274.250021 12 0 1 5 "CCOP(=O)(C(c1ccc(cc1)OC)O)OCC" "C1O1O1O2"
1638 "Lan1-CMP2195" "C12H19O5PS" 11.5 "CDCl3" 306.315021 12 0 1 5 "CCOP(=O)(CS(=O)(=O)Cc1ccccc1)OCC" "C1O1O1O2"
1639 "Lan1-CMP2196" "C12H19O5PS" 11.05 "CDCl3" 306.315021 12 0 1 5 "CCOP(=O)(CS(=O)(=O)c1ccc(cc1)C)OCC" "C1O1O1O2"
1640 "Lan1-CMP2197" "C12H19O5PS" 26 "CDCl3" 306.315021 12 0 1 5 "CCOP(=O)(OCC)CCS(=O)(=O)c1ccccc1" "C1O1O1O2"
1641 "Lan1-CMP2198" "C13H21O3P" 26.9 "CDCl3" 256.277801 13 0 1 3 "CCOP(=O)(OCC)CCCc1ccccc1" "C1O1O1O2"
1642 "Lan1-CMP2199" "C13H21O4P" 14.9 "CDCl3" 272.277201 13 0 1 4 "CCOP(=O)(OCC)COCc1ccc(cc1)C" "C1O1O1O2"
1643 "Lan1-CMP2200" "C12H20BP" 28.2 "CDCl3" 206.071961 12 0 1 0 "CC1C[P+](CC1C)([BH3-])c1ccccc1" "B1C1C1C1"
1644 "Lan1-CMP2201" "C12H20BP" 28.3 "CDCl3" 206.071961 12 0 1 0 "C[C@@H]1C[P@@+](C[C@@H]1C)([BH3-])c1ccccc1" "B1C1C1C1"
1645 "Lan1-CMP2203" "C12H20ClN6P" 31.5 "C6D6" 314.754161 12 6 1 0 "CN(c1ncc(n1C)P(c1cnc(n1C)N(C)C)Cl)C" "C1C1Cl1"
1646 "Lan1-CMP2204" "C12H21Cl2N2OP" 39 "C6D6" 311.187701 12 2 1 1 "CCN(c1cccc(c1)O[P+](N(C)C)Cl)CC.[Cl-]" "Cl1N1O1"
1647 "Lan1-CMP2206" "C12H20NO3P" 26.34 "CDCl3" 257.265861 12 1 1 3 "CCOP(=O)(C(c1ccccc1C)N)OCC" "C1O1O1O2"
1648 "Lan1-CMP2207" "C12H20NO3P" 25.62 "CDCl3" 257.265861 12 1 1 3 "CCOP(=O)(C(c1cccc(c1)C)N)OCC" "C1O1O1O2"
1649 "Lan1-CMP2208" "C12H20NO3P" 25.69 "CDCl3" 257.265861 12 1 1 3 "CCOP(=O)(C(c1ccc(cc1)C)N)OCC" "C1O1O1O2"
1650 "Lan1-CMP2209" "C12H20NO3P" 14.65 "D2O" 257.265861 12 1 1 3 "CCCCNC(P(=O)(OC)O)c1ccccc1" "C1O1O1O2"
1651 "Lan1-CMP2210" "C12H20NO3P" 31.6 "CDCl3" 257.265861 12 1 1 3 "CCOP(=O)(C(c1ccccn1)(C)C)OCC" "C1O1O1O2"
1652 "Lan1-CMP2211" "C12H20NO3P" 24.5 "CDCl3" 257.265861 12 1 1 3 "CCOP(=O)(OCC)CNCc1ccccc1" "C1O1O1O2"
1653 "Lan1-CMP2212" "C12H20NO3PS" 14.3 "CDCl3" 289.330861 12 1 1 3 "CNC(P1(=O)OC(C(O1)(C)C)(C)C)c1cscc1" "C1O1O1O2"
1654 "Lan1-CMP2213" "C12H20NO3PS" 7.36 "D2O" 289.330861 12 1 1 3 "C[NH+]1C(c2cscc2)P(=O)([O-])OC(C1(C)C)(C)C" "C1O1O1O2"
1655 "Lan1-CMP2214" "C12H20NO4P" 10.7 "CDCl3" 273.265261 12 1 1 4 "OCC(COP(=O)(C(c1ccccc1)N)O)(C)C" "C1O1O1O2"
1656 "Lan1-CMP2215" "C12H20NO4P" 25.73 "CDCl3" 273.265261 12 1 1 4 "CCOP(=O)(C(c1ccc(cc1)OC)N)OCC" "C1O1O1O2"
1657 "Lan1-CMP2216" "C12H20NO5PS" 15.2 "CDCl3" 321.329661 12 1 1 5 "CCOC(=O)c1c(N)sc(c1P(=O)(OCC)OCC)C" "C1O1O1O2"
1658 "Lan1-CMP2217" "C12H20NO5PS" 13.6 "CDCl3" 321.329661 12 1 1 5 "CCOC(=O)c1c(N)sc(c1C)P(=O)(OCC)OCC" "C1O1O1O2"
1659 "Lan1-CMP2221" "C12H20N3O2P" 105.9 "CDCl3" 269.279861 12 3 1 2 "O1CCN(CC1)P(n1cccc1)N1CCOCC1" "N1N1N1"
1660 "Lan1-CMP2222" "C12H20N3O2P" 87.5 "DMSO-d6" 269.279861 12 3 1 2 "O1CCN(CC1)P(c1c[nH]cc1)N1CCOCC1" "C1N1N1"
1661 "Lan1-CMP2223" "C12H20N3O2PS" 64.4 "DMSO-d6" 301.344861 12 3 1 2 "S=P(n1cccc1)(N1CCOCC1)N1CCOCC1" "N1N1N1S2"
1662 "Lan1-CMP2224" "C12H20N3O2PS" 62.7 "DMSO-d6" 301.344861 12 3 1 2 "S=P(c1ccc[nH]1)(N1CCOCC1)N1CCOCC1" "C1N1N1S2"
1663 "Lan1-CMP2225" "C12H20N3O2PS" 68.9 "DMSO-d6" 301.344861 12 3 1 2 "S=P(c1c[nH]cc1)(N1CCOCC1)N1CCOCC1" "C1N1N1S2"
1664 "Lan1-CMP2226" "C12H20N3O2PS" 68.96 "DMSO-d6" 301.344861 12 3 1 2 "S=P(c1c[nH]cc1)(N1CCOCC1)N1CCOCC1" "C1N1N1S2"
1665 "Lan1-CMP2227" "C12H20N3O3P" 9.9 "CDCl3" 285.279261 12 3 1 3 "O=P(n1cccc1)(N1CCOCC1)N1CCOCC1" "N1N1N1O2"
1666 "Lan1-CMP2228" "C12H20N3O3P" 11 "DMSO-d6" 285.279261 12 3 1 3 "O=P(c1ccc[nH]1)(N1CCOCC1)N1CCOCC1" "C1N1N1O2"
1667 "Lan1-CMP2229" "C12H20N3O3P" 23.7 "DMSO-d6" 285.279261 12 3 1 3 "O=P(c1c[nH]cc1)(N1CCOCC1)N1CCOCC1" "C1N1N1O2"
1668 "Lan1-CMP2230" "C12H20N5O4P" 21.56 "CD3OD" 329.292061 12 5 1 4 "CCOP(=O)(OCC)COCCn1cnc2c1ncnc2N" "C1O1O1O2"
1669 "Lan1-CMP2231" "C12H20N5P" 22.6 "CD3CN" 265.294461 12 5 1 0 "CCN(P(c1nccn1C)c1nccn1C)CC" "C1C1N1"
1670 "Lan1-CMP2232" "C12H20N5PS" 37.5 "benzene" 297.359461 12 5 1 0 "CCN(P(=S)(c1nccn1C)c1nccn1C)CC" "C1C1N1S2"
1671 "Lan1-CMP2234" "C12H21ClNOPS" 67.2 "CDCl3" 293.793001 12 1 1 1 "CCOP(=S)(NC12CC3CC(C2)CC(C1)C3)Cl" "Cl1N1O1S2"
1672 "Lan1-CMP2235" "C12H21N2O2P" 45.7 "D2O" 256.281101 12 2 1 2 "CCOP(=O)(CCNCc1ccccc1)CN" "C1C1O1O2"
1673 "Lan1-CMP2236" "C12H21N2O2PS" 84.6 "CDCl3" 288.346101 12 2 1 2 "CCOP(=S)(/C(=C(\N1CCCC1)/C)/C#N)OCC" "C1O1O1S2"
1674 "Lan1-CMP2237" "C12H21N2O2PS4" 41.88 "CDCl3" 384.541101 12 2 1 2 "COC(=O)Cn1ccs/c/1=N\P(=S)(SC(C)C)SC(C)C" "N1S1S1S2"
1675 "Lan1-CMP2238" "C12H21N2O7P" 15.84 "CDCl3" 336.278101 12 2 1 7 "CCOP(=O)(C1C(=O)N(C)C(=O)N(C1C(=O)OC)C)OCC" "C1O1O1O2"
1676 "Lan1-CMP2239" "C12H21N2PS3" 39.88 "CDCl3" 320.477301 12 2 1 0 "CC(SP(=S)(/N=c/1\ccccn1C)SC(C)C)C" "N1S1S1S2"
1677 "Lan1-CMP2241" "C12H21N4O2P" 75.7 "benzene" 284.294501 12 4 1 2 "Cn1ccnc1P(N1CCOCC1)N1CCOCC1" "C1N1N1"
1678 "Lan1-CMP2242" "C12H21N4O2PS" 56.7 "CH3CN" 316.359501 12 4 1 2 "Cn1ccnc1P(=S)(N1CCOCC1)N1CCOCC1" "C1N1N1S2"
1679 "Lan1-CMP2243" "C12H21N4O2PSe" 54 "benzene" 363.254501 12 4 1 2 "Cn1ccnc1P(=[Se])(N1CCOCC1)N1CCOCC1" "C1N1N1Se2"
1680 "Lan1-CMP2244" "C12H21N4O3P" 12.9 "benzene" 300.293901 12 4 1 3 "Cn1ccnc1P(=O)(N1CCOCC1)N1CCOCC1" "C1N1N1O2"
1681 "Lan1-CMP2246" "C12H21O4P" 17.8 "CDCl3" 260.266501 12 0 1 4 "CC=C=C(P(=O)(OC(C)C)OC(C)C)C(=O)C" "C1O1O1O2"
1682 "Lan1-CMP2247" "C12H21O4P" 18.4 "CDCl3" 260.266501 12 0 1 4 "CCCOP(=O)(C(=C=CC)C(=O)C)OCCC" "C1O1O1O2"
1683 "Lan1-CMP2249" "C12H21O7P" 20.8 "CDCl3" 308.264701 12 0 1 7 "CCOC(=O)C(C(=O)OCC)CC(=C)P(=O)(OC)OC" "C1O1O1O2"
1684 "Lan1-CMP2250" "C12H21O7P" 17.64 "CHCl3" 308.264701 12 0 1 7 "O=[PH2]OC1C(OC2C1OC(O2)(C)C)C1COC(O1)(C)C" "H1H1O1O2"
1685 "Lan1-CMP2251" "C12H22BF4N6OP" 44.4 "CDCl3" 384.1210538 12 6 1 1 "F[B-](F)(F)F.CN([P+](N(C)C)(N(C)C)On1nnc2c1cccc2)C" "N1N1N1O1"
1686 "Lan1-CMP2252" "C12H22ClO3P" 5.46 "CDCl3" 280.728041 12 0 1 3 "ClP(=O)(OC1CCCCC1)OC1CCCCC1" "Cl1O1O1O2"
1687 "Lan1-CMP2254" "C12H20NOPS2" 104.03 "CDCl3" 289.397061 12 1 1 1 "CCCCCP(=S)(c1ccc(cc1)OC)SN" "C1C1S1S2"
1688 "Lan1-CMP2255" "C12H22NO2PS" 61.3 "CDCl3" 275.347341 12 1 1 2 "CCOP(=S)(NC12CC3CC(C2)CC(C1)C3)O" "N1O1O1S2"
1689 "Lan1-CMP2256" "C12H20NO2PS2" 107.42 "CDCl3" 305.396461 12 1 1 2 "COc1ccc(cc1)P(=S)(OCCC(C)C)SN" "C1O1S1S2"
1690 "Lan1-CMP2257" "C12H20NO2PS2" 101.97 "CDCl3" 305.396461 12 1 1 2 "CCC(OP(=S)(c1ccc(cc1)OC)SN)CC" "C1O1S1S2"
1691 "Lan1-CMP2258" "C12H22NO3P" 16.7 "CDCl3" 259.281741 12 1 1 3 "CC(OP(=O)(N1CCOCC1)C=C=C(C)C)C" "C1N1O1O2"
1692 "Lan1-CMP2262" "C12H22NO4P" 30.1 NA 275.281141 12 1 1 4 "CCOP(=O)(C(C1=C(N)C(=O)CCC1)C)OCC" "C1O1O1O2"
1693 "Lan1-CMP2263" "C12H22NO4P" 27.3 NA 275.281141 12 1 1 4 "CCOP(=O)(CC1=C(N)C(=O)CC(C1)C)OCC" "C1O1O1O2"
1694 "Lan1-CMP2264" "C12H20NO4PS2" 108.68 "CDCl3" 337.395261 12 1 1 4 "COCCOCCOP(=S)(c1ccc(cc1)OC)SN" "C1O1S1S2"
1695 "Lan1-CMP2269" "C12H23ClNO2PS" 91.77 "CDCl3" 311.808281 12 1 1 2 "CCCOP(=S)(C(CCCCl)(C#N)C)OCCC" "C1O1O1S2"
1696 "Lan1-CMP2270" "C12H23ClNO2PS" 92.2 "CDCl3" 311.808281 12 1 1 2 "ClCCCC(P(=S)(OCC)OCC)(CCC)C#N" "C1O1O1S2"
1697 "Lan1-CMP2271" "C12H17ClNO7P" 0.8 "D2O" 353.692641 12 1 1 7 "O[C@@H]1[C@@H](CNc2cccc(c2)Cl)O[C@@H]([C@H]1O)COP(=O)(O)O" "O1O1O1O2"
1698 "Lan1-CMP2273" "C12H23INO3PS" 14.33 NA 419.259151 12 1 1 3 "CC(OP(=O)(Cc1scc([n+]1C)C)OC(C)C)C.[I-]" "C1O1O1O2"
1699 "Lan1-CMP2274" "C12H23N4O5P" 27.91 "CDCl3" 334.308581 12 4 1 5 "CCOC(=O)Cn1nncc1CC(P(=O)(OCC)OCC)N" "C1O1O1O2"
1700 "Lan1-CMP2275" "C12H23OP" 29.1 "CDCl3" 214.284181 12 0 1 1 "O=P(C1CCCCC1)C1CCCCC1" "C1C1H1O2"
1701 "Lan1-CMP2276" "C12H23O3PSi2" 4.6 "CDCl3" 302.453981 12 0 1 3 "C[Si](OP(=O)(c1ccccc1)O[Si](C)(C)C)(C)C" "C1O1O1O2"
1702 "Lan1-CMP2277" "C12H23O4P" 27 "CDCl3" 262.282381 12 0 1 4 "COP(=O)(C(/C=C(/CCC=C(C)C)\C)O)OC" "C1O1O1O2"
1703 "Lan1-CMP2279" "C12H23O6P" 24.5 NA 294.281181 12 0 1 6 "CCOC(=O)C(C(=O)CCP(=O)(OCC)OCC)C" "C1O1O1O2"
1704 "Lan1-CMP2280" "C12H23O6P" 24.8 NA 294.281181 12 0 1 6 "CCOC(=O)C(C(=O)CP(=O)(OCC)OCC)CC" "C1O1O1O2"
1705 "Lan1-CMP2281" "C12H23O7P" 28.7 "CDCl3" 310.280581 12 0 1 7 "CCOP(=O)(CC(C(=O)OC)CCC(=O)OC)OCC" "C1O1O1O2"
1706 "Lan1-CMP2282" "C12H23O8P" 19.4 "DMSO" 326.279981 12 0 1 8 "CCOP(=O)(/C=C/C1OC(OC)C(C(C1O)O)O)OCC" "C1O1O1O2"
1707 "Lan1-CMP2283" "C12H26Cl2N3P" 73.6 "CH2Cl2" 314.234701 12 3 1 0 "Cn1ccc(n1)N[P+](C(C)(C)C)(C(C)(C)C)Cl.[Cl-]" "C1C1Cl1N1"
1708 "Lan1-CMP2284" "C12H26Cl2N3P" 106.8 "CH2Cl2" 314.234701 12 3 1 0 "Cn1ncc(c1)N[P+](C(C)(C)C)(C(C)(C)C)Cl.[Cl-]" "C1C1Cl1N1"
1709 "Lan1-CMP2285" "C12H24NOPS" 41.12 "CDCl3" 261.363821 12 1 1 1 "CC1(C)SC2(NC1P(=O)(C)C)CCCCC2" "C1C1C1O2"
1710 "Lan1-CMP2286" "C12H24NOPS" 42.76 "CDCl3" 261.363821 12 1 1 1 "CC1(C)NC(C2(S1)CCCCC2)P(=O)(C)C" "C1C1C1O2"
1711 "Lan1-CMP2287" "C12H24NO3PSi" 39.32 "CDCl3" 289.383121 12 1 1 3 "CN(CP(=O)(O[Si](C)(C)C)CCc1cocc1)C" "C1C1O1O2"
1712 "Lan1-CMP2289" "C9H18NO5P" 16.55 "CDCl3" 251.216681 9 1 1 5 "CCOC(P(=O)(OCC)OCC)N1CC1=O" "C1O1O1O2"
1713 "Lan1-CMP2290" "C12H24NO5P" 2.91 "CDCl3" 293.296421 12 1 1 5 "CCCC(C(=O)OCC)NP1(=O)OCC(CO1)(C)C" "N1O1O1O2"
1714 "Lan1-CMP2291" "C12H24NO5P" 4.24 "CDCl3" 293.296421 12 1 1 5 "CCC(C(C(=O)OC)NP1(=O)OCC(CO1)(C)C)C" "N1O1O1O2"
1715 "Lan1-CMP2293" "C12H24NPS2" 37.75 "CDCl3" 277.429421 12 1 1 0 "CC1(C)SC2(NC1P(=S)(C)C)CCCCC2" "C1C1C1S2"
1716 "Lan1-CMP2294" "C12H24N2O3P+" 4.91 "D2O" 275.304321 12 2 1 3 "CCOP(=O)([N+]1=C2CCCCN2CCC1)OCC" "N1O1O1O2"
1717 "Lan1-CMP2295" "C12H24N3O2P" 144.7 "C6D6" 273.311621 12 3 1 2 "CC(OP(c1cnc(n1C)N(C)C)OC(C)C)C" "C1O1O1"
1718 "Lan1-CMP2296" "C12H24N3O2PS" 68.9 "CDCl3" 305.376621 12 3 1 2 "CC(OP(=S)(c1cnc(n1C)N(C)C)OC(C)C)C" "C1O1O1S2"
1719 "Lan1-CMP2297" "C12H24N3O3P" 6.9 "CDCl3" 289.311021 12 3 1 3 "CC(OP(=O)(c1cnc(n1C)N(C)C)OC(C)C)C" "C1O1O1O2"
1720 "Lan1-CMP2298" "C12H24N3P" 66.1 "C6D6" 241.312821 12 3 1 0 "Cn1ccc(n1)NP(C(C)(C)C)C(C)(C)C" "C1C1N1"
1721 "Lan1-CMP2299" "C12H24N3P" 72.3 "C6D6" 241.312821 12 3 1 0 "Cn1ncc(c1)NP(C(C)(C)C)C(C)(C)C" "C1C1N1"
1722 "Lan1-CMP2300" "C12H25ClNO4P" 26.5 "CDCl3" 313.757961 12 1 1 4 "CCOP(=O)(CC(=O)NCC(C(C)C)CCl)OCC" "C1O1O1O2"
1723 "Lan1-CMP2303" "C12H25N2O2P" 23.25 "CDCl3" 260.312861 12 2 1 2 "OP(=O)(CN1CCCCC1)CN1CCCCC1" "C1C1O1O2"
1724 "Lan1-CMP2304" "C14H29N4OP" 15.5 "benzene" 300.380021 14 4 1 1 "CCN(CP(=O)(c1nccn1C)CN(CC)CC)CC" "C1C1C1O2"
1725 "Lan1-CMP2305" "C12H25N4O3P" 30.03 "CDCl3" 304.325661 12 4 1 3 "CCOP(=O)(OCC)CCCn1nnc(c1)CN(C)C" "C1O1O1O2"
1726 "Lan1-CMP2306" "C14H29N4P" 69.9 "benzene" 284.380621 14 4 1 0 "CCN(CP(c1nccn1C)CN(CC)CC)CC" "C1C1C1"
1727 "Lan1-CMP2307" "C14H29N4PS" 57.5 "benzene" 316.445621 14 4 1 0 "CCN(CP(=S)(c1nccn1C)CN(CC)CC)CC" "C1C1C1S2"
1728 "Lan1-CMP2308" "C12H25O2P" 49.79 "CDCl3" 232.299461 12 0 1 2 "CCCCP(=O)(C(/C=C\C)O)CCCC" "C1C1C1O2"
1729 "Lan1-CMP2309" "C12H25O3PS" 28.4 "CDCl3" 280.363861 12 0 1 3 "CCOP(=O)(OCC)CCSC1CCCCC1" "C1O1O1O2"
1730 "Lan1-CMP2310" "C12H25O3PSi2" 157.22 "CDCl3" 304.469861 12 0 1 3 "C[Si](OP(O[Si](C)(C)C)CCc1ccco1)(C)C" "C1O1O1"
1731 "Lan1-CMP2311" "C12H25O4P" 35.6 "CDCl3" 264.298261 12 0 1 4 "COCCOP(=O)(C(C)C)OC1CCCCC1" "C1O1O1O2"
1732 "Lan1-CMP2312" "C12H25O8P" 34 "CDCl3" 328.295861 12 0 1 8 "CCOP(=O)(CCC1OC(OC)C(C(C1O)O)O)OCC" "C1O1O1O2"
1733 "Lan1-CMP2313" "C12H28ClN4OP" 14.4 "CDCl3" 310.803681 12 4 1 1 "CC(c1[n+](C)cc(n1C)P(=O)(N(C)C)N(C)C)C.[Cl-]" "C1N1N1O2"
1734 "Lan1-CMP2314" "C12H28ClN4P" 76.8 "CDCl3" 294.804281 12 4 1 0 "CN(P(c1c[n+](c(n1C)C(C)C)C)N(C)C)C.[Cl-]" "C1N1N1"
1735 "Lan1-CMP2315" "C12H28ClN4PSe" 55 "CDCl3" 373.764281 12 4 1 0 "CC(c1[n+](C)cc(n1C)P(=[Se])(N(C)C)N(C)C)C.[Cl-]" "C1N1N1Se2"
1736 "Lan1-CMP2316" "C12H26ClO3P" 4.25 "CDCl3" 284.759801 12 0 1 3 "CCCCCCOP(=O)(OCCCCCC)Cl" "Cl1O1O1O2"
1737 "Lan1-CMP2319" "C12H26NO5P" 16.7 "CDCl3" 295.312301 12 1 1 5 "CCOP(=O)(CC(=O)NCC(C(C)C)CO)OCC" "C1O1O1O2"
1738 "Lan1-CMP2320" "C12H26NO5P" 23.46 NA 295.312301 12 1 1 5 "CC(OP(=O)(OC(C)C)CNC(C(=O)O)C(C)C)C" "C1O1O1O2"
1739 "Lan1-CMP2321" "C12H26NO5PS" 24.61 NA 327.377301 12 1 1 5 "CSCCC(C(=O)O)NCP(=O)(OC(C)C)OC(C)C" "C1O1O1O2"
1740 "Lan1-CMP2322" "C12H26NO6P" 19.7 "CDCl3" 311.311701 12 1 1 6 "CCOC(=O)NC(P(=O)(OCC(CO)(C)C)O)C(C)C" "C1O1O1O2"
1741 "Lan1-CMP2324" "C12H26N3O3PS" 63.9 "CDCl3" 323.391901 12 3 1 3 "CCCCOP(=S)(N/N=C(/C(=N/O)/C)\C)OCCCC" "N1O1O1S2"
1742 "Lan1-CMP2325" "C10H22N3O3PS" 64.35 "CDCl3" 295.338741 10 3 1 3 "CCCOP(=S)(N/N=C(/C(=N/O)/C)\C)OCCC" "N1O1O1S2"
1743 "Lan1-CMP2326" "C12H26N3O4P" 1.31 "CDCl3" 307.326301 12 3 1 4 "CCCCOP(=O)(N/N=C(/C(=N/O)/C)\C)OCCCC" "N1O1O1O2"
1744 "Lan1-CMP2327" "C17H28N3O4P" 1.65 "CDCl3" 369.395681 17 3 1 4 "CC(COP(=O)(N/N=C(/C(=N/O)/C)\c1ccccc1)OCC(C)C)C" "N1O1O1O2"
1745 "Lan1-CMP2329" "C12H27ClNPS" 172.4 NA 283.841241 12 1 1 0 "CCCCCCCCSP(N(CC)CC)Cl" "Cl1N1S1"
1746 "Lan1-CMP2330" "C12H27ClNPS" 169.6 NA 283.841241 12 1 1 0 "CCCCCCSP(N(C(C)C)C(C)C)Cl" "Cl1N1S1"
1747 "Lan1-CMP2331" "C12H29ClN5P" 29.3 "CH3CN" 309.818921000001 12 5 1 0 "CCN([P+](c1nccn1C)(N(CC)CC)N)CC.[Cl-]" "C1N1N1N1"
1748 "Lan1-CMP2334" "C12H28AlCl4NPS" 427.5 NA 418.189719 12 1 1 0 "CCCCCCCCSP(N(CC)CC)[Cl+][Al-](Cl)(Cl)Cl" "Cl1N1S1"
1749 "Lan1-CMP2335" "C12H28AlCl4NPS" 438 NA 418.189719 12 1 1 0 "CCCCCCSP(N(C(C)C)C(C)C)[Cl+][Al-](Cl)(Cl)Cl" "Cl1N1S1"
1750 "Lan1-CMP2336" "C12H27N2OP" 144.2 "C6D6" 246.329341 12 2 1 1 "CC(N(P1OCC(CN1C)(C)C)C(C)C)C" "N1N1O1"
1751 "Lan1-CMP2337" "C12H27N2OP" 137.1 "C6D6" 246.329341 12 2 1 1 "CC(N1CCCOP1N(C(C)C)C(C)C)C" "N1N1O1"
1752 "Lan1-CMP2338" "C12H27N2O2P" 16.5 "C6D6" 262.328741 12 2 1 2 "CC(N(P1(=O)OCC(CN1C)(C)C)C(C)C)C" "N1N1O1O2"
1753 "Lan1-CMP2339" "C12H27N2O2P" 14.5 "C6D6" 262.328741 12 2 1 2 "CC(N1CCCOP1(=O)N(C(C)C)C(C)C)C" "N1N1O1O2"
1754 "Lan1-CMP2340" "C12H27N2O3PSi" 37.45 "CDCl3" 306.413641 12 2 1 3 "CN(CP(=O)(O[Si](C)(C)C)CCN1CCCC1=O)C" "C1C1O1O2"
1755 "Lan1-CMP2341" "C12H27N2O4PS" 22.88 "D2O" 326.392541 12 2 1 4 "CCN(S(=O)(=O)CCP(=O)(CN1CCCCC1)O)CC" "C1C1O1O2"
1756 "Lan1-CMP2344" "C12H27N4PS2" 66.8 "CDCl3" 322.473341 12 4 1 0 "CCN(P(=S)(N(CC)CC)/N=C\1/SCCN1C)CC" "N1N1N1S2"
1757 "Lan1-CMP2345" "C12H27O3P" -40.69 "CDCl3" 250.314741 12 0 1 3 "CCCOCP(COCCC)COCCC" "C1C1C1"
1758 "Lan1-CMP2346" "C12H27O3P" 34 "CD3OD" 250.314741 12 0 1 3 "CCCCCCCCCCCCP(=O)(O)O" "C1O1O1O2"
1759 "Lan1-CMP2348" "C12H27O4P" 32.2 "CDCl3" 266.314141 12 0 1 4 "CCCP(=O)(OC(CCCC)C)OCCOC" "C1O1O1O2"
1760 "Lan1-CMP2349" "C12H27O4P" 32.3 "CDCl3" 266.314141 12 0 1 4 "CCCCCC(OP(=O)(OCCOC)CC)C" "C1O1O1O2"
1761 "Lan1-CMP2350" "C12H27O4P" 32.3 "CDCl3" 266.314141 12 0 1 4 "CCCP(=O)(OC(CC(C)C)C)OCCOC" "C1O1O1O2"
1762 "Lan1-CMP2351" "C12H27O4P" 1.13 NA 266.314141 12 0 1 4 "CCCCCCCCOP(=O)(OCC)OCC" "O1O1O1O2"
1763 "Lan1-CMP2352" "C12H27O4P" 0.98 NA 266.314141 12 0 1 4 "CCCCCCOP(=O)(OCCC)OCCC" "O1O1O1O2"
1764 "Lan1-CMP2353" "C12H27O4P" 0.97 NA 266.314141 12 0 1 4 "CCCCOP(=O)(OCCCC)OCCCC" "O1O1O1O2"
1765 "Lan1-CMP2354" "C12H27O4P" 18.87 NA 266.314141 12 0 1 4 "CC(C(P(=O)(OC(C)(C)C)OC(C)(C)C)O)C" "C1O1O1O2"
1766 "Lan1-CMP2355" "C12H27O6PSi2" 145.55 "D2O" 354.483941 12 0 1 6 "COC(=O)C(P(O[Si](C)(C)C)O[Si](C)(C)C)CC(=O)OC" "C1O1O1"
1767 "Lan1-CMP2356" "C12H27PS4" 94 "C6H6" 330.576541 12 0 1 0 "CCCCSP(=S)(SCC(C)C)SCCCC" "S1S1S1S2"
1768 "Lan1-CMP2357" "C12H28AsPS4" 92.4 "C6H6" 406.506081 12 0 1 0 "CC[As](SP(=S)(SCC(C)C)SCC(C)C)CC" "S1S1S1S2"
1769 "Lan1-CMP2358" "C12H28ClN2P" 135 "C6D6" 266.790881 12 2 1 0 "CC(N(P(N(C(C)C)C(C)C)Cl)C(C)C)C" "Cl1N1N1"
1770 "Lan1-CMP2359" "C12H28NOP" 124.34 "D2O" 233.330581 12 1 1 1 "CCCCOPN(CCCC)CCCC" "H1N1O1"
1771 "Lan1-CMP2360" "C12H28NO3P" 11.22 "CDCl3" 265.329381 12 1 1 3 "CCCOP(=O)(N(CCC)CCC)OCCC" "N1O1O1O2"
1772 "Lan1-CMP2361" "C12H28NO3P" 8.9 "CDCl3" 265.329381 12 1 1 3 "CCCOP(=O)(N(C(C)C)C(C)C)OCCC" "N1O1O1O2"
1773 "Lan1-CMP2362" "C12H28NO3P" 8.77 "CDCl3" 265.329381 12 1 1 3 "CCCOP(=O)(N(C(C)C)CCC)OCCC" "N1O1O1O2"
1774 "Lan1-CMP2363" "C12H28NO3P" 9.06 "CDCl3" 265.329381 12 1 1 3 "CCCN(P(=O)(OC(C)C)OC(C)C)CCC" "N1O1O1O2"
1775 "Lan1-CMP2364" "C12H28NO3P" 6.89 "CDCl3" 265.329381 12 1 1 3 "CC(OP(=O)(N(C(C)C)C(C)C)OC(C)C)C" "N1O1O1O2"
1776 "Lan1-CMP2365" "C12H28NO3P" 6.88 "CDCl3" 265.329381 12 1 1 3 "CCCN(P(=O)(OC(C)C)OC(C)C)C(C)C" "N1O1O1O2"
1777 "Lan1-CMP2366" "C12H28NO3PSi2" 158.24 "CDCl3" 321.500381 12 1 1 3 "O=C1CCCN1CCP(O[Si](C)(C)C)O[Si](C)(C)C" "C1O1O1"
1778 "Lan1-CMP2367" "C12H28NO4P" 31.2 "DMSO-d6" 281.328781 12 1 1 4 "CCCCOP(=O)(OCCCC)CCNCCO" "C1O1O1O2"
1779 "Lan1-CMP2368" "C12H28NO4PSi" 51.2 "CDCl3" 309.414281 12 1 1 4 "CCOP(=O)(CN(CCC(=O)O[Si](C)(C)C)CC)C" "C1C1O1O2"
1780 "Lan1-CMP2369" "C12H28NO5PSi" 21.9 "CDCl3" 325.413681 12 1 1 5 "CCOP(=O)(CN(CCC(=O)O[Si](C)(C)C)C)OCC" "C1O1O1O2"
1781 "Lan1-CMP2370" "C12H28NO5PSi2" 23.46 "D2O" 353.499181 12 1 1 5 "O=C(O[Si](C)(C)C)CCP(=O)(C(=O)N(C)C)O[Si](C)(C)C" "C1C1O1O2"
1782 "Lan1-CMP2383" "C12H29N2O2P" 43.4 "CDCl3" 264.344621 12 2 1 2 "CCOP(=O)(CN(CC)CC)CN(CC)CC" "C1C1O1O2"
1783 "Lan1-CMP2384" "C12H29N2O6PS2" 38.99 "D2O" 392.472221 12 2 1 6 "CCN(S(=O)(=O)CCP(=O)(CCS(=O)(=O)N(CC)CC)O)CC" "C1C1O1O2"
1784 "Lan1-CMP2386" "C12H29O3PSi2" 28.54 "CDCl3" 308.501621 12 0 1 3 "C/C(=C\C(P(=O)O[Si](C)(C)C)(C)C)/O[Si](C)(C)C" "C1H1O1O2"
1785 "Lan1-CMP2388" "C12H30NO2PSi2" 152.66 "CDCl3" 307.516861000001 12 1 1 2 "C[Si](OP(O[Si](C)(C)C)CN1CCCCC1)(C)C" "C1O1O1"
1786 "Lan1-CMP2389" "C12H30NO3PSi" 23.92 "D2O" 295.430761 12 1 1 3 "CCCCN([Si](C)(C)C)CP(=O)(OCC)OCC" "C1O1O1O2"
1787 "Lan1-CMP2390" "C12H30NO4PSi" 36.86 "D2O" 311.430161 12 1 1 4 "CCOP(=O)(C(OCC)OCC)CN([Si](C)(C)C)C" "C1C1O1O2"
1788 "Lan1-CMP2392" "C12H30N7P" 98.99 "C6D6" 303.387261 12 7 1 0 "CN(P(N=C(N(C)C)N(C)C)N=C(N(C)C)N(C)C)C" "N1N1N1"
1789 "Lan1-CMP2393" "C12H31N2O4PSSi" 35.96 "CDCl3" 358.509801000001 12 2 1 4 "CCN(S(=O)(=O)CCP(=O)(O[Si](C)(C)C)CN(C)C)CC" "C1C1O1O2"
1790 "Lan1-CMP2394" "C12H31O4PSi3" 159.49 "D2O" 354.602401 12 0 1 4 "O=C(O[Si](C)(C)C)CCP(O[Si](C)(C)C)O[Si](C)(C)C" "C1O1O1"
1791 "Lan1-CMP2396" "C12H32ClO4PSi3" 5.51 "D2O" 391.063341000001 12 0 1 4 "ClCC(CP(=O)(O[Si](C)(C)C)O[Si](C)(C)C)O[Si](C)(C)C" "C1O1O1O2"
1792 "Lan1-CMP2397" "C12H32NO4PSSi2" 151.07 "CDCl3" 373.596541000001 12 1 1 4 "CCN(S(=O)(=O)CCP(O[Si](C)(C)C)O[Si](C)(C)C)CC" "C1O1O1"
1793 "Lan1-CMP2398" "C12H32NPSi2" 49.6 "CDCl3" 277.533941 12 1 1 0 "CCCP(N([Si](C)(C)C)[Si](C)(C)C)CCC" "C1C1N1"
1794 "Lan1-CMP2399" "C12H32NPSi2" 63.9 "CDCl3" 277.533941 12 1 1 0 "CCCP(N([Si](C)(C)C)[Si](C)(C)C)C(C)C" "C1C1N1"
1795 "Lan1-CMP2400" "C12H33N2O2PSi2" 39.84 "D2O" 324.547381000001 12 2 1 2 "CCNCP(=O)(O[Si](C)(C)C)CN([Si](C)(C)C)CC" "C1C1O1O2"
1796 "Lan1-CMP2401" "C12H33O3PSi3" -26.85 "CDCl3" 340.618881000001 12 0 1 3 "C[Si](OCP(CO[Si](C)(C)C)CO[Si](C)(C)C)(C)C" "C1C1C1"
1797 "Lan1-CMP2403" "C13H8Cl2NOPS2" 58.4 "CDCl3" 360.218481 13 1 1 1 "ClP(=O)(Sc1ccccc1c1nc2c(s1)cccc2)Cl" "Cl1Cl1O2S1"
1798 "Lan1-CMP2406" "C13H8Cl2NPS3" 61.7 "CDCl3" 376.284081 13 1 1 0 "ClP(=S)(Sc1ccccc1c1nc2c(s1)cccc2)Cl" "Cl1Cl1S1S2"
1799 "Lan1-CMP2410" "C13H9BrClN2PS" 148.7 NA 371.619721 13 2 1 0 "Brc1ccc(cc1)C1=NN(P(S1)Cl)c1ccccc1" "Cl1N1S1"
1800 "Lan1-CMP2411" "C13H10AlBrCl4N2PS" 331.9 NA 505.968199 13 2 1 0 "Cl[Al-](Cl)(Cl)Cl.Brc1ccc(cc1)C1=NN([P+]S1)c1ccccc1" "N1S1"
1801 "Lan1-CMP2413" "C13H9Cl2N2OPS" 76.1 "CDCl3" 343.168121 13 2 1 1 "ClP(=S)(Nc1ccccc1c1nc2c(o1)cccc2)Cl" "Cl1Cl1N1S2"
1802 "Lan1-CMP2414" "C13H9Cl2N2OPS" 68.2 "CDCl3" 343.168121 13 2 1 1 "ClP(=O)(Nc1ccccc1c1nc2c(s1)cccc2)Cl" "Cl1Cl1N1O2"
1803 "Lan1-CMP2415" "C13H9Cl2N2O2P" 75.3 "CDCl3" 327.102521 13 2 1 2 "ClP(=O)(Nc1ccccc1c1nc2c(o1)cccc2)Cl" "Cl1Cl1N1O2"
1804 "Lan1-CMP2416" "C13H9Cl2N2O2P" 68.1 "CDCl3" 327.102521 13 2 1 2 "ClP(=O)(OC=C=CC=C=Cc1nc2c([nH]1)cccc2)Cl" "Cl1Cl1O1O2"
1805 "Lan1-CMP2417" "C13H9Cl2N2PS2" 70.6 "CDCl3" 359.233721 13 2 1 0 "ClP(=S)(Nc1ccccc1c1nc2c(s1)cccc2)Cl" "Cl1Cl1N1S2"
1806 "Lan1-CMP2418" "C13H9Cl4O4P" -14.2 "CDCl3" 401.993921 13 0 1 4 "COP(=O)(Oc1ccc(cc1Cl)Cl)Oc1ccc(cc1Cl)Cl" "O1O1O1O2"
1807 "Lan1-CMP2419" "C13H9F12O4P" 13.9 "CDCl3" 488.1627594 13 0 1 4 "CC(P123OC(=C[C@]3(O[C@](O2)(C=C(O1)C(F)(F)F)C(F)(F)F)C(F)(F)F)C(F)(F)F)C" "C1C1O1O1O1"
1808 "Lan1-CMP2420" "C13H10Br2NOP" 158.6 "pyridine" 387.006361 13 1 1 1 "BrP(c1ccc2c(c1)Oc1c(N2C)cccc1)Br" "Br1Br1C1"
1809 "Lan1-CMP2421" "C13H10ClN2PS" 148.5 NA 292.723661 13 2 1 0 "ClP1SC(=NN1c1ccccc1)c1ccccc1" "Cl1N1S1"
1810 "Lan1-CMP2422" "C13H10Cl2N3OP" 72.3 "CDCl3" 326.117761 13 3 1 1 "ClP(=O)(Nc1ccccc1c1nc2c([nH]1)cccc2)Cl" "Cl1Cl1N1O2"
1811 "Lan1-CMP2424" "C13H10Cl3O4P" -13.4 "CDCl3" 367.548861 13 0 1 4 "COP(=O)(Oc1ccc(cc1Cl)Cl)Oc1ccc(cc1)Cl" "O1O1O1O2"
1812 "Lan1-CMP2425" "C13H11AlCl4N2PS" 318.9 NA 427.072139 13 2 1 0 "c1ccc(cc1)C1=NN([P+]S1)c1ccccc1.Cl[Al-](Cl)(Cl)Cl" "N1S1"
1813 "Lan1-CMP2427" "C13H11ClNO4P" 26 "CDCl3" 311.657501 13 1 1 4 "O=C1C2=C(NC(P(=O)(O2)Cl)(C)C)C(=O)c2c1cccc2" "C1Cl1O1O2"
1814 "Lan1-CMP2428" "C13H11Cl2O3P" 37.81 "CDCl3" 317.104401 13 0 1 3 "Clc1ccc(c(c1)Cl)C(P(=O)(c1ccccc1)O)O" "C1C1O1O2"
1815 "Lan1-CMP2429" "C13H11N2O8P" -14.8 "CDCl3" 354.208801 13 2 1 8 "COP(=O)(Oc1ccc(cc1)[N+](=O)[O-])Oc1ccc(cc1)[N+](=O)[O-]" "O1O1O1O2"
1816 "Lan1-CMP2430" "C13H11O2P" 36 "CDCl3" 230.199001 13 0 1 2 "CP1(=O)Oc2ccccc2-c2c1cccc2" "C1C1O1O2"
1817 "Lan1-CMP2431" "C13H12ClN2O2P" -4.14 "CDCl3" 294.673341 13 2 1 2 "Clc1ccc(cc1)OP1(=O)NCc2c(N1)cccc2" "N1N1O1O2"
1818 "Lan1-CMP2433" "C13H12ClO3P" 38.77 "CDCl3" 282.659341 13 0 1 3 "Clc1ccc(cc1)C(P(=O)(c1ccccc1)O)O" "C1C1O1O2"
1819 "Lan1-CMP2434" "C13H12F10NO5P" -38.6 NA 483.195873 13 1 1 5 "N#COP12(OC(=C(O1)C(C(F)(F)F)(C(F)(F)F)F)C(F)(F)F)OC(C(O2)(C)C)(C)C" "O1O1O1O1O1"
1820 "Lan1-CMP2435" "C13H12NO5P" 38.18 "CDCl3" 293.211841 13 1 1 5 "[O-][N+](=O)c1cccc(c1)C(P(=O)(c1ccccc1)O)O" "C1C1O1O2"
1821 "Lan1-CMP2436" "C13H12Na3O6P" 42.03 "D2O" 364.173851 13 0 1 6 "[Na]OC(=O)CCP(=O)(C1Cc2c(C1C(=O)O[Na])cccc2)O[Na]" "C1C1O1O2"
1822 "Lan1-CMP2437" "C13H14BBr3OPS" 78.14 "CDCl3" 499.811421 13 0 1 1 "Br[B-]([S+]=P(c1ccccc1)(c1ccccc1)OC)(Br)Br" "C1C1O1S2"
1823 "Lan1-CMP2438" "C13H13BBr3OPS" 66.55 "CDCl3" 498.803481 13 0 1 1 "Br[B-]([O+]=P(c1ccccc1)(c1ccccc1)SC)(Br)Br" "C1C1O2S1"
1824 "Lan1-CMP2439" "C13H13ClNO2P" 37.9 "CDCl3" 281.674581 13 1 1 2 "Clc1ccccc1C(P(=O)(c1ccccc1)O)N" "C1C1O1O2"
1825 "Lan1-CMP2440" "C13H13ClN3O2PS" 65.5 "CDCl3" 341.752981 13 3 1 2 "COC(=O)Cn1cccn/c/1=N\P(=S)(c1ccccc1)Cl" "C1Cl1N1S2"
1826 "Lan1-CMP2443" "C13H13N2O5P" 22.25 "CDCl3" 308.226481 13 2 1 5 "N#CC(C(P(=O)(OC)OC)c1ccc2c(c1)OCO2)C#N" "C1O1O1O2"
1827 "Lan1-CMP2444" "C13H13N4PS3" 81.2 "CDCl3" 352.437881 13 4 1 0 "Cc1ccc(cc1)c1sc2c(n1)C1=NCCN1P(=S)(N2)S" "N1N1S1S2"
1828 "Lan1-CMP2446" "C13H13OPS" 87.79 "CDCl3" 248.280481 13 0 1 1 "COP(=S)(c1ccccc1)c1ccccc1" "C1C1O1S2"
1829 "Lan1-CMP2447" "C13H13O2P" 43.5 "CDCl3" 232.214881 13 0 1 2 "CP(=O)(c1ccccc1)Oc1ccccc1" "C1C1O1O2"
1830 "Lan1-CMP2448" "C13H13O2P" 23.71 "CD3OD" 232.214881 13 0 1 2 "Cc1ccccc1P(=O)(c1ccccc1)O" "C1C1O1O2"
1831 "Lan1-CMP2449" "C13H13O3P" 36.47 "CDCl3" 248.214281 13 0 1 3 "OC(P(=O)(c1ccccc1)O)c1ccccc1" "C1C1O1O2"
1832 "Lan1-CMP2450" "C13H13O3P" 13.75 "DMSO-d6" 248.214281 13 0 1 3 "OCc1ccccc1P(=O)(c1ccccc1)O" "C1C1O1O2"
1833 "Lan1-CMP2453" "C13H14ClOP" 23.9 "CDCl3" 252.676421 13 0 1 1 "CC1=C(Cl)C=C[P@@](=O)(C1)Cc1ccccc1" "C1C1C1O2"
1834 "Lan1-CMP2454" "C13H14ClOP" 22.5 "CDCl3" 252.676421 13 0 1 1 "CC1=C[P@@](=O)(CC=C1Cl)Cc1ccccc1" "C1C1C1O2"
1835 "Lan1-CMP2455" "C13H14F3O6P" 10.04 "CDCl3" 354.2156306 13 0 1 6 "COP(=O)(C(=C)OC(=O)COc1cccc(c1)C(F)(F)F)OC" "C1O1O1O2"
1836 "Lan1-CMP2456" "C13H14F13O2P" -9.1 NA 480.2020626 13 0 1 2 "CC(P1(OC(=C(O1)C(C(F)(F)F)(C(F)(F)F)F)C(F)(F)F)(C(C)C)C(F)(F)F)C" "C1C1C1O1O1"
1837 "Lan1-CMP2457" "C13H16NNa2O10P" 12.4 "D2O" 423.220141 13 1 1 10 "[Na]OP(=O)(/C=C\C1OC(Oc2ccc(cc2)[N+](=O)[O-])C(C(C1O)O)O)O[Na]" "C1O1O1O2"
1838 "Lan1-CMP2458" "C13H14NO2P" 30.3 "CDCl3" 247.229521 13 1 1 2 "NC(P(=O)(c1ccccc1)O)c1ccccc1" "C1C1O1O2"
1839 "Lan1-CMP2459" "C13H14NO4P" 32.8 "CDCl3" 279.228321 13 1 1 4 "CCOP(=O)(CN1C(=O)c2c(C1=O)cccc2)C=C" "C1C1O1O2"
1840 "Lan1-CMP2461" "C13H15BrNO3P" 14.6 "DMSO-d6" 344.140861 13 1 1 3 "NCP(=O)(Oc1ccccc1)Oc1ccccc1.Br" "C1O1O1O2"
1841 "Lan1-CMP2462" "C13H15Cl2OP" 85.6 "CDCl3" 289.137361 13 0 1 1 "O=[P@]1(Cc2ccccc2)CC2C(C1)(C2(Cl)Cl)C" "C1C1C1O2"
1842 "Lan1-CMP2463" "C13H15Cl2OP" 82.4 "CDCl3" 289.137361 13 0 1 1 "O=[P@@]1(Cc2ccccc2)CC2C(C1)(C2(Cl)Cl)C" "C1C1C1O2"
1843 "Lan1-CMP2465" "C13H15Cl2OP" 76.3 "CDCl3" 289.137361 13 0 1 1 "Cc1ccc(cc1)P1(=O)CC2C(C1)(C2(Cl)Cl)C" "C1C1C1O2"
1844 "Lan1-CMP2466" "C13H15Cl2PS" 88.4 "CDCl3" 305.202961 13 0 1 0 "S=[P@]1(Cc2ccccc2)C[C@@H]2[C@](C1)(C2(Cl)Cl)C" "C1C1C1S2"
1845 "Lan1-CMP2467" "C13H15Cl2PS" 88.6 "CDCl3" 305.202961 13 0 1 0 "S=[P@@]1(Cc2ccccc2)C[C@@H]2[C@](C1)(C2(Cl)Cl)C" "C1C1C1S2"
1846 "Lan1-CMP2469" "C13H15N2O2P" 17.6 "D2O" 262.244161 13 2 1 2 "OP(=O)C(c1ccccn1)NCc1ccccc1" "C1H1O1O2"
1847 "Lan1-CMP2470" "C13H15N2O2P" 18 "D2O" 262.244161 13 2 1 2 "OP(=O)C(c1cccnc1)NCc1ccccc1" "C1H1O1O2"
1848 "Lan1-CMP2471" "C13H15N2O2P" 19.4 "D2O" 262.244161 13 2 1 2 "OP(=O)C(c1ccncc1)NCc1ccccc1" "C1H1O1O2"
1849 "Lan1-CMP2472" "C13H15N2O2PS" 141 "CDCl3" 294.309161 13 2 1 2 "CC1COP(O1)/N=c\1/sccn1Cc1ccccc1" "N1O1O1"
1850 "Lan1-CMP2473" "C13H15N2O2PS2" 52.4 "CDCl3" 326.374161 13 2 1 2 "CC1COP(=S)(O1)/N=c\1/sccn1Cc1ccccc1" "N1O1O1S2"
1851 "Lan1-CMP2476" "C13H15N2O5P" 12.19 "CDCl3" 310.242361 13 2 1 5 "COOP(=O)(c1nn(c(c1)C(=O)OC)c1ccccc1)C" "C1C1O1O2"
1852 "Lan1-CMP2477" "C13H15N2O5P" 21.86 "CDCl3" 310.242361 13 2 1 5 "N#CC(C(P(=O)(OC)OC)c1ccc(c(c1)OC)O)C#N" "C1O1O1O2"
1853 "Lan1-CMP2478" "C13H15O4P" 23.68 "CDCl3" 266.229561 13 0 1 4 "COP(=O)(C(c1cccc2c1cccc2)O)OC" "C1O1O1O2"
1854 "Lan1-CMP2479" "C13H15O4P" 23.59 "CDCl3" 266.229561 13 0 1 4 "COP(=O)(C(c1ccc2c(c1)cccc2)O)OC" "C1O1O1O2"
1855 "Lan1-CMP2480" "C13H15O6P" -5.36 "DMSO-d6" 298.228361 13 0 1 6 "CCOP(=O)(OC1c2ccccc2C(=O)C1=O)OCC" "O1O1O1O2"
1856 "Lan1-CMP2481" "C13H15O6P" 25.37 "CDCl3" 298.228361 13 0 1 6 "COP(=O)(C1/C(=C(/O)\C)/C(=O)Oc2c1cccc2)OC" "C1O1O1O2"
1857 "Lan1-CMP2482" "C13H16BOP" -13.8 "C6D6" 230.050301 13 0 1 1 "COc1ccccc1[PH+](c1ccccc1)[BH3-]" "B1C1C1H1"
1858 "Lan1-CMP2484" "C13H16BP" 8 "C6D6" 214.050901 13 0 1 0 "[BH3-][PH+](c1ccccc1)Cc1ccccc1" "B1C1C1H1"
1859 "Lan1-CMP2485" "C13H16BrO3P" 33.12 NA 331.142101 13 0 1 3 "BrC1=CP(=O)(OC1(C)C)OCCc1ccccc1" "C1O1O1O2"
1860 "Lan1-CMP2486" "C13H16ClN2O4P" 23.8 "CDCl3" 330.703901 13 2 1 4 "CCOP(=O)(Cc1nnc(o1)c1ccc(cc1)Cl)OCC" "C1O1O1O2"
1861 "Lan1-CMP2487" "C13H16ClN2O4P" 23.8 "CDCl3" 330.703901 13 2 1 4 "CCOP(=O)(Cc1nnc(o1)c1ccc(cc1)Cl)OCC" "C1O1O1O2"
1862 "Lan1-CMP2488" "C13H16ClOP" 36.3 "CDCl3" 254.692301 13 0 1 1 "ClC1=CCP(=O)(CC1C)Cc1ccccc1" "C1C1C1O2"
1863 "Lan1-CMP2489" "C13H16ClOP" 34.7 "CDCl3" 254.692301 13 0 1 1 "ClC1=C(C)CP(=O)(CC1)Cc1ccccc1" "C1C1C1O2"
1864 "Lan1-CMP2491" "C13H16ClO3P" 38.09 NA 286.691101 13 0 1 3 "ClC1=CP(=O)(OC1(C)C)OCCc1ccccc1" "C1O1O1O2"
1865 "Lan1-CMP2492" "C13H16ClO4P" 23.649 "CDCl3" 302.690501 13 0 1 4 "COP(=O)(C(/C=C/C=C\c1ccc(cc1)Cl)O)OC" "C1O1O1O2"
1866 "Lan1-CMP2493" "C13H16ClO4P" 16.16 "DMSO" 302.690501 13 0 1 4 "CCOP(=O)(c1cc(Cl)ccc1C#CCO)OCC" "C1O1O1O2"
1867 "Lan1-CMP2494" "C13H16ClO5P" 7.36 "CDCl3" 318.689901 13 0 1 5 "CCOP(=O)(C(=C)OC(=O)c1ccc(cc1)Cl)OCC" "C1O1O1O2"
1868 "Lan1-CMP2495" "C13H16Cl2N3O2P" 6.54 "DMSO-d6" 348.164801 13 3 1 2 "Clc1ccc(c(c1)Cl)C(=O)NP(=O)(NC1CC1)NC1CC1" "N1N1N1O2"
1869 "Lan1-CMP2496" "C13H16F3O6P" 22.9 "CDCl3" 356.2315106 13 0 1 6 "COP(=O)(C(OC(=O)COc1cccc(c1)C(F)(F)F)C)OC" "C1O1O1O2"
1870 "Lan1-CMP2497" "C15H26FeNaO2P" 25.69 "CDCl3" 348.174271 15 0 1 2 "C1C=CC=C1.[O-]P(=O)CC(C1=CC=CC1)C.C[Fe]C.[Na+]" "C1H1O1O2"
1871 "Lan1-CMP2498" "C13H16IO3P" 33.23 NA 378.142571 13 0 1 3 "IC1=CP(=O)(OC1(C)C)OCCc1ccccc1" "C1O1O1O2"
1872 "Lan1-CMP2499" "C13H16NNa2O4P" 37.64 "D2O" 327.223741 13 1 1 4 "[Na]OC(=O)C1c2ccccc2CC1P(=O)(CN(C)C)O[Na]" "C1C1O1O2"
1873 "Lan1-CMP2500" "C13H16NOP" 172.1 "CDCl3" 233.246001 13 1 1 1 "O=C(C(C)(C)C)c1pc(c2n1cccc2)C" "C1C2"
1874 "Lan1-CMP2501" "C13H16NO3P" 15.37 "CD3OD" 265.244801 13 1 1 3 "OP(C(c1ccco1)NC(c1ccccc1)C)O" "C1O1O1"
1875 "Lan1-CMP2504" "C13H16NO4P" 16.32 "CDCl3" 281.244201 13 1 1 4 "CCOP(=O)(C1=CC=Nc2c(O1)cccc2)OCC" "C1O1O1O2"
1876 "Lan1-CMP2505" "C13H16NO5PS2" 15 "CDCl3" 361.373601 13 1 1 5 "COP(=O)(c1sc(c(c1C)S(=O)(=O)c1ccccc1)N)OC" "C1O1O1O2"
1877 "Lan1-CMP2506" "C13H16N2O4P-" 5.17 "D2O" 295.250901 13 2 1 4 "O[P-](=O)(C(c1ccccn1)NCc1ccccc1)(O)O" "C1O1O1O1O2"
1878 "Lan1-CMP2507" "C13H16N2O4P-" 6.25 "D2O" 295.250901 13 2 1 4 "O[P-](=O)(C(c1ccncc1)NCc1ccccc1)(O)O" "C1O1O1O1O2"
1879 "Lan1-CMP2511" "C13H17ClNO3PS" 16.58 "CDCl3" 333.770741 13 1 1 3 "CCOP(=O)(C(Cc1ccc(cc1)Cl)SC#N)OCC" "C1O1O1O2"
1880 "Lan1-CMP2513" "C13H17ClN3O2P" 10.56 "CDCl3" 313.719741 13 3 1 2 "O=C(c1ccc(cc1)Cl)NP(=O)(NC1CC1)NC1CC1" "N1N1N1O2"
1881 "Lan1-CMP2514" "C13H17F3NO4P" 2.1 "CDCl3" 339.2473506 13 1 1 4 "CCOP(=O)(/C(=N/c1ccc(cc1)OC)/C(F)(F)F)OCC" "C1O1O1O2"
1882 "Lan1-CMP2515" "C13H17F3NO4P" 26.6 "DMSO-d6" 339.2473506 13 1 1 4 "CCOP(=O)(Cc1ccc(cc1)NC(=O)C(F)(F)F)OCC" "C1O1O1O2"
1883 "Lan1-CMP2516" "C13H17N2OP" 4.8 "CDCl3" 248.260641 13 2 1 1 "CC1=NN(C(=O)C1=P(C)(C)C)c1ccccc1" "C1C1C1C2"
1884 "Lan1-CMP2517" "C13H17N2O3P" 9.6 "CDCl3" 280.259441 13 2 1 3 "CCOP(=O)(c1ccn(n1)c1ccccc1)OCC" "C1O1O1O2"
1885 "Lan1-CMP2518" "C13H17N2O3P" 5.66 "CDCl3" 280.259441 13 2 1 3 "CCOP(=O)(c1ccnn1c1ccccc1)OCC" "C1O1O1O2"
1886 "Lan1-CMP2519" "C13H17N2O4P" 23.2 "CDCl3" 296.258841 13 2 1 4 "CCOP(=O)(Cc1nnc(o1)c1ccccc1)OCC" "C1O1O1O2"
1887 "Lan1-CMP2520" "C13H17N2O5P" 25.2 "CDCl3" 312.258241 13 2 1 5 "CCOC(=O)n1c(nc2c1cccc2)CP(=O)(OC)OC" "C1O1O1O2"
1888 "Lan1-CMP2521" "C13H17N2O5P" 12.15 "CDCl3" 312.258241 13 2 1 5 "COOP(=O)(C1=NN(C(C1)C(=O)OC)c1ccccc1)C" "C1C1O1O2"
1889 "Lan1-CMP2523" "C13H17O3PS" 33 "CDCl3" 284.311041 13 0 1 3 "CCC1(C)OP(=O)(C=C1Sc1ccccc1)OC" "C1O1O1O2"
1890 "Lan1-CMP2524" "C13H17O3PS" 33.7 NA 284.311041 13 0 1 3 "CSC1=CP(=O)(OC1(C)C)OCc1ccccc1" "C1O1O1O2"
1891 "Lan1-CMP2525" "C13H17O3PS" 59.5 "CDCl3" 284.311041 13 0 1 3 "O=Cc1ccc(cc1)OP1(=S)CC(C)CC(O1)C" "C1O1O1S2"
1892 "Lan1-CMP2526" "C13H17O3PSe" 33 "CDCl3" 331.206041 13 0 1 3 "CCC1(C)OP(=O)(C=C1[Se]c1ccccc1)OC" "C1O1O1O2"
1893 "Lan1-CMP2527" "C13H17O5P" 21.8 "CDCl3" 284.244841 13 0 1 5 "COP(=O)(C(OC(=O)/C=C/c1ccccc1)C)OC" "C1O1O1O2"
1894 "Lan1-CMP2528" "C13H17O5P" 11.72 "CDCl3" 284.244841 13 0 1 5 "C/C=C(\P(=O)(OC)OC)/OC(=O)c1ccc(cc1)C" "C1O1O1O2"
1895 "Lan1-CMP2529" "C13H17O6P" 10.19 "CDCl3" 300.244241 13 0 1 6 "COP(=O)(C(=C)OC(=O)COc1ccc(cc1)C)OC" "C1O1O1O2"
1896 "Lan1-CMP2530" "C13H17O7P" 9.16 "CDCl3" 316.243641 13 0 1 7 "COc1ccc(cc1)OCC(=O)OC(=C)P(=O)(OC)OC" "C1O1O1O2"
1897 "Lan1-CMP2533" "C13H18ClN2OP" 37.04 "CDCl3" 284.721581 13 2 1 1 "C[C@H](P1(=O)N(CC2N1CCC2)c1ccccc1)Cl" "C1N1N1O2"
1898 "Lan1-CMP2534" "C13H18ClN2OP" 24.67 "CDCl3" 284.721581 13 2 1 1 "C[C@@H](P1(=O)N(CC2N1CCC2)c1ccccc1)Cl" "C1N1N1O2"
1899 "Lan1-CMP2535" "C13H18ClN2O3P" 10.44 "CDCl3" 316.720381 13 2 1 3 "CCOP(=O)(/C(=C/C=N\Nc1ccccc1)/Cl)OCC" "C1O1O1O2"
1900 "Lan1-CMP2537" "C13H19ClN3P" 54.8 "C6D6" 283.736821 13 3 1 0 "ClP(c1cnc(n1C)[N+](C)(C)C)c1ccccc1" "C1C1Cl1"
1901 "Lan1-CMP2538" "C13H18ClO5P" 21.02 "CDCl3" 320.705781 13 0 1 5 "CCOP(=O)(C(OC(=O)c1ccc(cc1)Cl)C)OCC" "C1O1O1O2"
1902 "Lan1-CMP2539" "C13H18F3O3P" 17 "CDCl3" 310.2491906 13 0 1 3 "CCOP(=O)(c1cc(C)c(cc1C(F)(F)F)C)OCC" "C1O1O1O2"
1903 "Lan1-CMP2541" "C13H18NNa2O5P" 32.57 "D2O" 345.239021 13 1 1 5 "[Na]OC(=O)C(P(=O)(CN1CCCCC1)O[Na])Cc1ccco1" "C1C1O1O2"
1904 "Lan1-CMP2542" "C13H18NNa2O8P" 27.5 "D2O" 393.237221 13 1 1 8 "[Na]OP(=O)(CCC1OC(Oc2ccc(cc2)N)C(C(C1O)O)O)O[Na]" "C1O1O1O2"
1905 "Lan1-CMP2544" "C13H18NO2PS" 79.82 "CDCl3" 283.326281 13 1 1 2 "CCOP(=S)(/N=C\C=C/c1ccccc1)OCC" "N1O1O1S2"
1906 "Lan1-CMP2545" "C13H18NO3P" 18.15 "CDCl3" 267.260681 13 1 1 3 "CCOP1(=O)Oc2ccccc2NC21CCCC2" "C1O1O1O2"
1907 "Lan1-CMP2546" "C13H18NO3P" 18.02 "CDCl3" 267.260681 13 1 1 3 "COP1(=O)Oc2ccccc2NC21CCCCC2" "C1O1O1O2"
1908 "Lan1-CMP2547" "C13H18NO3PS" 17.17 "CDCl3" 299.325681 13 1 1 3 "CCOP(=O)(C(Cc1ccccc1)SC#N)OCC" "C1O1O1O2"
1909 "Lan1-CMP2548" "C13H18NO4P" -2.1 "CDCl3" 283.260081 13 1 1 4 "CCOP(=O)(OC(c1ccccc1C)C#N)OCC" "O1O1O1O2"
1910 "Lan1-CMP2549" "C13H18NO4P" 18.71 "CDCl3" 283.260081 13 1 1 4 "CCOP(=O)(C1ON=C(C1)c1ccccc1)OCC" "C1O1O1O2"
1911 "Lan1-CMP2550" "C13H18NO4PS" 19.9 "D2O-NaOD" 315.325081 13 1 1 4 "Cc1cccc(c1)C1SCC(=O)N1CCCP(=O)(O)O" "C1O1O1O2"
1912 "Lan1-CMP2551" "C13H18NO4PS" 55.9 "CDCl3" 315.325081 13 1 1 4 "CC(=O)Nc1ccc(cc1)OP1(=S)OC(C)CC(O1)C" "O1O1O1S2"
1913 "Lan1-CMP2552" "C13H18NO5P" 5.8 "CDCl3" 299.259481 13 1 1 5 "COP(=O)(O/C(=C(/C(=O)C)\Nc1ccccc1)/C)OC" "O1O1O1O2"
1914 "Lan1-CMP2554" "C13H18NO5P" 12 "CDCl3" 299.259481 13 1 1 5 "CCOP(=O)(/C(=C/[N+](=O)[O-])/c1cccc(c1)C)OCC" "C1O1O1O2"
1915 "Lan1-CMP2556" "C13H18N3O2P" 8.8 "CDCl3" 279.274681 13 3 1 2 "O=C(c1ccccc1)NP(=O)(NC1CC1)NC1CC1" "N1N1N1O2"
1916 "Lan1-CMP2557" "C13H18N3O3P" 22.5 "CDCl3" 295.274081 13 3 1 3 "CCOP(=O)(Cc1[nH]nc(n1)c1ccccc1)OCC" "C1O1O1O2"
1917 "Lan1-CMP2558" "C13H18N3O3P" 22.4 "CDCl3" 295.274081 13 3 1 3 "COP(=O)(Cc1nc(nn1C)c1ccc(cc1)C)OC" "C1O1O1O2"
1918 "Lan1-CMP2559" "C13H18N3O4P" 25.5 "CDCl3" 311.273481 13 3 1 4 "CCNC(=O)n1c(nc2c1cccc2)CP(=O)(OC)OC" "C1O1O1O2"
1919 "Lan1-CMP2560" "C13H18N3O4PS2" 23.77 "CDCl3" 375.403481 13 3 1 4 "COc1ccc(cc1)C(P(=O)(OC)OC)/N=c/1\[nH]nc(s1)SC" "C1O1O1O2"
1920 "Lan1-CMP2561" "C13H19ClNO3P" 13.6 "CD3CN" 303.721621 13 1 1 3 "ClCCOP1(=O)OCC(NC1c1ccccc1)CC" "C1O1O1O2"
1921 "Lan1-CMP2562" "C13H19ClNO3P" 17.4 "CD3CN" 303.721621 13 1 1 3 "ClCCOP1(=O)OCC(NC1c1ccccc1)CC" "C1O1O1O2"
1922 "Lan1-CMP2564" "C13H19ClNO3P" 12.3 "CDCl3" 303.721621 13 1 1 3 "Clc1ccccc1CC(P(=O)(O)O)N1CCCCC1" "C1O1O1O2"
1923 "Lan1-CMP2566" "C13H19ClN3O2PS2" 52.3 "CDCl3" 379.865621 13 3 1 2 "CCC(N1C(=NN(P1(=S)Cl)S(=O)(=O)c1ccc(cc1)C)C)C" "Cl1N1N1S2"
1924 "Lan1-CMP2567" "C13H19ClN3O2PS2" 52.8 "CDCl3" 379.865621 13 3 1 2 "CC(CN1C(=NN(P1(=S)Cl)S(=O)(=O)c1ccc(cc1)C)C)C" "Cl1N1N1S2"
1925 "Lan1-CMP2570" "C13H19F2O3P" 18.4 "CDCl3" 292.2587274 13 0 1 3 "CCOP(=O)(c1cc(C)c(cc1C(F)F)C)OCC" "C1O1O1O2"
1926 "Lan1-CMP2573" "C13H19F3NO5P" -49.03 "C6D6" 357.2626306 13 1 1 5 "CCOP12(OCC)NC(=O)OC2(C2=C(O1)CCCC2)C(F)(F)F" "C1N1O1O1O1"
1927 "Lan1-CMP2574" "C13H19F7NO6P" 10.4 "DMSO-d6" 449.2556434 13 1 1 6 "C1COCC[NH2+]1.O=C1CCCC1C(C(C(C(F)(F)F)(F)F)(F)F)(P(=O)(O)[O-])O" "C1O1O1O2"
1928 "Lan1-CMP2575" "C13H19F7NO6P" 27.46 "DMSO-d6" 449.2556434 13 1 1 6 "C1COCC[NH2+]1.OC12CCCC2C(P(=O)(O1)[O-])(O)C(C(C(F)(F)F)(F)F)(F)F" "C1O1O1O2"
1929 "Lan1-CMP2576" "C13H19F10O5PSi" -7 NA 504.330253 13 0 1 5 "CCOP1(OCC)(OC(=C(O1)C(C(F)(F)F)(C(F)(F)F)F)C(F)(F)F)O[Si](C)(C)C" "O1O1O1O1O1"
1930 "Lan1-CMP2580" "C13H19N2O3P" 13.3 "CDCl3" 282.275321 13 2 1 3 "COP(=O)(/C(=N/O)/c1ccccc1)N1CCCCC1" "C1N1O1O2"
1931 "Lan1-CMP2581" "C13H19N2O3P" 6.5 "CDCl3" 282.275321 13 2 1 3 "COP(=O)(N1CCCCC1)NC(=O)c1ccccc1" "N1N1O1O2"
1932 "Lan1-CMP2582" "C13H19N2O3PS" 27.8 "CDCl3" 314.340321 13 2 1 3 "CCOP(=O)(CCc1c(C=C)sc(c1C#N)N)OCC" "C1O1O1O2"
1933 "Lan1-CMP2583" "C13H19N2O4P" -8.85 "DMSO-d6" 298.274721 13 2 1 4 "O=C(NP1(=O)OCC(CO1)(C)C)Nc1ccc(cc1)C" "N1O1O1O2"
1934 "Lan1-CMP2585" "C13H19N2O7PS" 67.66 "CDCl3" 378.337921 13 2 1 7 "N#CCCOP(=S)(OC(C(=O)OC)CCC(=O)OC)OCCC#N" "O1O1O1S2"
1935 "Lan1-CMP2586" "C13H19N2O8P" -2.35 "CDCl3" 362.272321 13 2 1 8 "N#CCCOP(=O)(OC(C(=O)OC)CCC(=O)OC)OCCC#N" "O1O1O1O2"
1936 "Lan1-CMP2587" "C13H19N4O4P" 25 "CDCl3" 326.288121 13 4 1 4 "CCOP(=O)(Cc1nc2c(n1C(=O)NN)cccc2)OCC" "C1O1O1O2"
1937 "Lan1-CMP2589" "C13H19O3P" 16.17 "CDCl3" 254.261921 13 0 1 3 "CCOP(=O)(/C=C\c1ccccc1C)OCC" "C1O1O1O2"
1938 "Lan1-CMP2590" "C13H19O3P" 19.54 "CDCl3" 254.261921 13 0 1 3 "CCOP(=O)(/C=C/c1ccccc1C)OCC" "C1O1O1O2"
1939 "Lan1-CMP2591" "C13H19O3P" 27.4 "CDCl3" 254.261921 13 0 1 3 "CCOP(=O)(C/C=C\c1ccccc1)OCC" "C1O1O1O2"
1940 "Lan1-CMP2592" "C13H19O4P" 25.1 "CDCl3" 270.261321 13 0 1 4 "CCCC(P(=O)(OCC)O)(c1ccccc1)C=O" "C1O1O1O2"
1941 "Lan1-CMP2593" "C13H19O4P" 16.9 "CDCl3" 270.261321 13 0 1 4 "CCOP(=O)(/C=C\c1ccccc1OC)OCC" "C1O1O1O2"
1942 "Lan1-CMP2594" "C13H19O4P" 20.71 "CDCl3" 270.261321 13 0 1 4 "CCOP(=O)(/C=C/c1ccccc1OC)OCC" "C1O1O1O2"
1943 "Lan1-CMP2595" "C13H19O4P" -3.73 NA 270.261321 13 0 1 4 "CCCCC(=O)P(=O)(OCc1ccccc1)OC" "C1O1O1O2"
1944 "Lan1-CMP2596" "C14H21O4P" 21.9 "CDCl3" 284.287901 14 0 1 4 "CCOP(=O)(CC(/C=C\c1ccccc1)O)OCC" "C1O1O1O2"
1945 "Lan1-CMP2597" "C13H19O5P" 8.91 "CDCl3" 286.260721 13 0 1 5 "CCOP(=O)(C(=O)C(c1ccccc1)OC)OCC" "C1O1O1O2"
1946 "Lan1-CMP2598" "C13H19O5P" 17.8 "CDCl3" 286.260721 13 0 1 5 "CCOP(=O)(c1ccccc1COC(=O)C)OCC" "C1O1O1O2"
1947 "Lan1-CMP2599" "C13H19O6P" 21.29 "CDCl3" 302.260121 13 0 1 6 "CCOC(=O)c1ccc(c(c1)P(=O)(OCC)OCC)O" "C1O1O1O2"
1948 "Lan1-CMP2600" "C13H19O6P" 23.4 "CDCl3" 302.260121 13 0 1 6 "COP(=O)(C(OC(=O)COc1ccc(cc1)C)C)OC" "C1O1O1O2"
1949 "Lan1-CMP2601" "C13H19O7P" 23.41 "CDCl3" 318.259521 13 0 1 7 "COc1ccc(cc1)OCC(=O)OC(P(=O)(OC)OC)C" "C1O1O1O2"
1950 "Lan1-CMP2602" "C13H20BP" 36.2 "C6D6" 218.082661 13 0 1 0 "C#CC[P+](C(C)(C)C)(c1ccccc1)[BH3-]" "B1C1C1C1"
1951 "Lan1-CMP2605" "C13H20ClF2O3P" 15.2 "CDCl3" 328.7196674 13 0 1 3 "CCOP(=O)(C1=C(CC(=C(C1)C)C)C(Cl)(F)F)OCC" "C1O1O1O2"
1952 "Lan1-CMP2606" "C13H20ClN2O4P" 22.5 "CDCl3" 334.735661 13 2 1 4 "CCOP(=O)(CN(C(=O)c1cc(Cl)ccc1N)C)OCC" "C1O1O1O2"
1953 "Lan1-CMP2607" "C13H20ClN2P" 100.8 "C6D6" 270.738061 13 2 1 0 "CN(/C(=N/c1ccccc1)/P(C(C)(C)C)Cl)C" "C1C1Cl1"
1954 "Lan1-CMP2608" "C13H20ClO4P" 19.18 "CDCl3" 306.722261 13 0 1 4 "OC(P(=O)(OC(C)C)OC(C)C)c1ccc(cc1)Cl" "C1O1O1O2"
1955 "Lan1-CMP2609" "C13H20F3N2O3P" 10.1 NA 340.2784706 13 2 1 3 "CCCC1(C)COP(=O)(OC1)c1cn(nc1C)CC(F)(F)F" "C1O1O1O2"
1956 "Lan1-CMP2610" "C13H20F3N2O3P" 10.3 NA 340.2784706 13 2 1 3 "CC(c1nn(cc1P1(=O)OCC(CO1)(C)C)CC(F)(F)F)C" "C1O1O1O2"
1957 "Lan1-CMP2611" "C13H20NO3P" 130.6 "CDCl3" 269.276561 13 1 1 3 "CC(c1ccccc1)NP1(=O)OCC(CO1)(C)C" "N1O1O1O2"
1958 "Lan1-CMP2612" "C13H20NO2PS" -27.73 "CDCl3" 285.342161 13 1 1 2 "CCCSP12(OCCN2CCO1)c1ccccc1" "C1N1O1O1S1"
1959 "Lan1-CMP2613" "C13H20NO2PS" 67.49 "CDCl3" 285.342161 13 1 1 2 "CCOP(=S)(/N=C(/c1ccc(cc1)C)\C)OCC" "N1O1O1S2"
1960 "Lan1-CMP2618" "C13H20NO3P" 39.6 "CDCl3" 269.276561 13 1 1 3 "CCOP(=O)(c1ccccc1)CN1CCCOC1" "C1C1O1O2"
1961 "Lan1-CMP2619" "C13H20NO3P" 28.4 "CDCl3" 269.276561 13 1 1 3 "CCOP1(=O)OCCCNC1c1ccccc1C" "C1O1O1O2"
1962 "Lan1-CMP2620" "C13H20NO3P" 11 "CDCl3" 269.276561 13 1 1 3 "OP(=O)(C(N1CCCCC1)Cc1ccccc1)O" "C1O1O1O2"
1963 "Lan1-CMP2621" "C13H20NO3PS" -1.13 "CDCl3" 301.341561 13 1 1 3 "CCOP(=O)(C(=S)NCCc1ccccc1)OCC" "C1O1O1O2"
1964 "Lan1-CMP2622" "C13H20NO3PS" 21.1 "CDCl3" 301.341561 13 1 1 3 "CCOP(=O)(CC(=S)NCc1ccccc1)OCC" "C1O1O1O2"
1965 "Lan1-CMP2623" "C13H20NO4PS" 87.4 "CDCl3" 317.340961 13 1 1 4 "CCOP(=S)(C(c1ccccc1)OC(=O)NC)OCC" "C1O1O1S2"
1966 "Lan1-CMP2624" "C13H20NO5P" 11.8 "CDCl3" 301.275361 13 1 1 5 "COc1ccc(cc1)CC(P(=O)(O)O)N1CCOCC1" "C1O1O1O2"
1967 "Lan1-CMP2625" "C13H20NO5PS" 42.18 NA 333.340361 13 1 1 5 "COC(=O)CS(=O)(=O)N(CP(=O)(C)C)Cc1ccccc1" "C1C1C1O2"
1968 "Lan1-CMP2626" "C13H20NO6P" 18.04 "CDCl3" 317.274761 13 1 1 6 "OC(P(=O)(OC(C)C)OC(C)C)c1ccc(cc1)[N+](=O)[O-]" "C1O1O1O2"
1969 "Lan1-CMP2627" "C13H20NO9PS" 15.3 "CDCl3" 397.337961 13 1 1 9 "CCOC(=O)C(C(P(=O)(OC)OC)C(=O)OCC)N1C(=O)SCC1=O" "C1O1O1O2"
1970 "Lan1-CMP2628" "C13H20NP" 7.5 "CDCl3" 221.278361 13 1 1 0 "C=CCP(c1ccccc1)NC(C)(C)C" "C1C1N1"
1971 "Lan1-CMP2630" "C13H20N3OP" 42.9 "CDCl3" 265.291161 13 3 1 1 "CC(P1(=O)N(CC2N1CCC2)c1ccccc1)N" "C1N1N1O2"
1972 "Lan1-CMP2632" "C13H20N3O3P" 19.32 "CDCl3" 297.289961 13 3 1 3 "CCOP(=O)(C1N=NN(C1c1ccccc1)C)OCC" "C1O1O1O2"
1973 "Lan1-CMP2634" "C13H20N3O3PS" -0.47 "CDCl3" 329.354961 13 3 1 3 "CC(OP(=O)(OC(C)C)NNc1nc2c(s1)cccc2)C" "N1O1O1O2"
1974 "Lan1-CMP2635" "C13H20N3O4P" 2.24 "CDCl3" 313.289361 13 3 1 4 "CCOP(=O)(N/N=C(/C(=N\O)/C)\c1ccccc1)OCC" "N1O1O1O2"
1975 "Lan1-CMP2636" "C13H20N3O4P" 30.1 "CDCl3" 313.289361 13 3 1 4 "COP(=O)(C(C1C(N)NNC1=O)c1ccc(cc1)C)OC" "C1O1O1O2"
1976 "Lan1-CMP2637" "C13H20N3O5P" 2.46 "CDCl3" 329.288761 13 3 1 5 "CCCOP(=O)(N/N=C/c1ccccc1[N+](=O)[O-])OCCC" "N1O1O1O2"
1977 "Lan1-CMP2638" "C13H20N3O5P" 2.82 "CDCl3" 329.288761 13 3 1 5 "CCCOP(=O)(N/N=C/c1cccc(c1)[N+](=O)[O-])OCCC" "N1O1O1O2"
1978 "Lan1-CMP2639" "C13H20N3O5P" 2.53 "CDCl3" 329.288761 13 3 1 5 "CCCOP(=O)(N/N=C/c1ccc(cc1)[N+](=O)[O-])OCCC" "N1O1O1O2"
1979 "Lan1-CMP2640" "C13H20N3O5P" 0.47 "CDCl3" 329.288761 13 3 1 5 "CC(OP(=O)(OC(C)C)N/N=C/c1ccccc1[N+](=O)[O-])C" "N1O1O1O2"
1980 "Lan1-CMP2641" "C13H20N3O5P" 0.86 "CDCl3" 329.288761 13 3 1 5 "CC(OP(=O)(OC(C)C)N/N=C/c1cccc(c1)[N+](=O)[O-])C" "N1O1O1O2"
1981 "Lan1-CMP2642" "C13H20N3O5P" 0.53 "CDCl3" 329.288761 13 3 1 5 "CC(OP(=O)(N/N=C/c1ccc(cc1)[N+](=O)[O-])OC(C)C)C" "N1O1O1O2"
1982 "Lan1-CMP2643" "C13H20N3O6PS" 71.88 "CDCl3" 377.353161 13 3 1 6 "N#CCCOP(=S)(NC(C(=O)OC)CCC(=O)OC)OCCC#N" "N1O1O1S2"
1983 "Lan1-CMP2644" "C13H20N3O7P" 7.54 "CDCl3" 361.287561 13 3 1 7 "N#CCCOP(=O)(NC(C(=O)OC)CCC(=O)OC)OCCC#N" "N1O1O1O2"
1984 "Lan1-CMP2645" "C13H21ClNP" 151.9 "CD2Cl2" 257.739301 13 1 1 0 "CC(N(P(C(C)(C)C)Cl)c1ccccc1)C" "C1Cl1N1"
1985 "Lan1-CMP2647" "C12H19F3N3O6P" 25.58 "CDCl3" 389.2647306 12 3 1 6 "CCOP(=O)(CCn1nnc(c1)C(C(F)(F)F)(C(=O)OC)O)OCC" "C1O1O1O2"
1986 "Lan1-CMP2648" "C13H21N2OPS" 45.6 "CDCl3" 284.357401 13 2 1 1 "CCNC(=S)N(CP(=O)(C)C)Cc1ccccc1" "C1C1C1O2"
1987 "Lan1-CMP2649" "C13H21N2O2P" -46.71 "CDCl3" 268.291801 13 2 1 2 "CCCNP12(OCCN2CCO1)c1ccccc1" "C1N1N1O1O1"
1988 "Lan1-CMP2650" "C13H21N2O2P" 47.25 "CDCl3" 268.291801 13 2 1 2 "CC(NP12(OCCN2CCO1)c1ccccc1)C" "C1N1N1O1O1"
1989 "Lan1-CMP2651" "C13H21N2O2P" 26.04 "D2O" 268.291801 13 2 1 2 "OP(=O)(CN1CCCCC1)CCc1ccccn1" "C1C1O1O2"
1990 "Lan1-CMP2653" "C13H21N2O3P" 29.37 "D2O" 284.291201 13 2 1 3 "Cc1ccc(nc1)CCP(=O)(CN1CCOCC1)O" "C1C1O1O2"
1991 "Lan1-CMP2654" "C13H21N2O4P" 23 "CDCl3" 300.290601 13 2 1 4 "CCOP(=O)(CC(=O)NNc1ccc(cc1)C)OCC" "C1O1O1O2"
1992 "Lan1-CMP2657" "C13H21N2O4P" 23 "CDCl3" 300.290601 13 2 1 4 "CCOP(=O)(CC(=O)NNc1ccc(cc1)C)OCC" "C1O1O1O2"
1993 "Lan1-CMP2659" "C13H21N4O2P" 3.85 "DMSO-d6" 296.305201 13 4 1 2 "O=C(NP1(=O)NCC(CN1)(C)C)Nc1ccc(cc1)C" "N1N1N1O2"
1994 "Lan1-CMP2660" "C13H21N4O4P" 28 "CDCl3" 328.304001 13 4 1 4 "CCOP(=O)(C(c1c(N)nn(c1N)C)c1ccco1)OCC" "C1O1O1O2"
1995 "Lan1-CMP2661" "C13H21N4PSe" 57.6 "CDCl3" 343.266401 13 4 1 0 "CN(c1ccc2c(c1)P(=[Se])(N(C)C)C(=N2)N(C)C)C" "C1C1N1Se2"
1996 "Lan1-CMP2663" "C13H21O3P" 24.5 "CDCl3" 256.277801 13 0 1 3 "CC(OP(=O)(Cc1ccccc1)OC(C)C)C" "C1O1O1O2"
1997 "Lan1-CMP2664" "C13H21O3P" 28.1 "CDCl3" 256.277801 13 0 1 3 "CCOP(=O)(CCc1ccc(cc1)C)OCC" "C1O1O1O2"
1998 "Lan1-CMP2665" "C13H21O4P" 20.18 "CDCl3" 272.277201 13 0 1 4 "OC(P(=O)(OC(C)C)OC(C)C)c1ccccc1" "C1O1O1O2"
1999 "Lan1-CMP2666" "C13H21O5P" 45.4 "CDCl3" 288.276601 13 0 1 5 "COCOc1ccc(cc1P(=O)(OCC)OCC)C" "C1O1O1O2"
[truncated: 12,251 more rows]
