# Supplementary material for: A light-weight Graph Neural Network for the prediction of 31P Nuclear Magnetic Resonance signals
Source: J Cheminform. 2026 Mar 17;18:49. doi: 10.1186/s13321-026-01178-6 (PMC13112750; doi:10.1186/s13321-026-01178-6)
Supplement: Supplementary file 7 — Supplementary material 7. [file 13321_2026_1178_MOESM7_ESM.ipynb]

# %% [markdown]
# A Light-Weight Graph Neural Network for the Prediction of 31P Nuclear Magnetic Resonance Signals
This notebook is a reproducible pipeline to reproduce the results reported in the paper.

> **Important**: Update the `CSV_PATH` for the `Ilm-NMR-P31.csv`.


# %% [code]
!pip install rdkit torch_geometric torch_scatter mendeleev --quiet

# %% [code]
import os, random, json, time
import numpy as np
import pandas as pd

import torch
from torch import nn
import torch.nn.functional as F

from torch_geometric.data import Data
from torch_geometric.loader import DataLoader
from torch_geometric.nn import MetaLayer, NNConv, Set2Set
from torch_scatter import scatter_sum, scatter_add

from sklearn.model_selection import GroupShuffleSplit
from sklearn.preprocessing import StandardScaler
from sklearn.manifold import TSNE
from sklearn.decomposition import PCA

from tqdm import tqdm

from rdkit import Chem
from rdkit import RDLogger
from rdkit.Chem.Scaffolds import MurckoScaffold
from rdkit.Chem import inchi
from rdkit.Chem import Descriptors
from rdkit.Chem import AllChem

import mendeleev

import matplotlib.pyplot as plt

from collections import Counter

import seaborn as sns

CSV_PATH = "/content/Ilm-NMR-P31.csv"   # Updated?
SUBSET_K = 100              # {100, 500, 1000, 2500, 5000, 14062}
SPLIT_MODES = ["grouped", "scaffold"]  # grouped = molecule-disjoint by SMILES; scaffold = scaffold split;
N_FOLDS = 2

SEED_GLOBAL = 111
SEED_SAMPLE = 42

DEVICE = torch.device("cuda" if torch.cuda.is_available() else "cpu")
print("DEVICE:", DEVICE)

# Quiet RDKit
lg = RDLogger.logger()
lg.setLevel(RDLogger.CRITICAL)

def seed_everything(seed: int):
    random.seed(seed)
    np.random.seed(seed)
    torch.manual_seed(seed)
    torch.cuda.manual_seed_all(seed)
    torch.backends.cudnn.deterministic = True
    torch.backends.cudnn.benchmark = False

seed_everything(SEED_GLOBAL)

valid_k_values = [100, 500, 1000, 2500, 5000, 14062]
if SUBSET_K not in valid_k_values:
    raise ValueError(f"Invalid SUBSET_K={SUBSET_K}. Choose from {valid_k_values}.")

print(f"Configured SUBSET_K={SUBSET_K}, N_FOLDS={N_FOLDS}.")


# %% [markdown]
## Hyperparameters (as used in the paper)
Set `SUBSET_K` above to switch between the six training sizes. The lookup below automatically selects the right configuration.


# %% [code]
HYPERPARAMS = {
    'SDGNN': {
        100:   {'lr': 0.01,   'wd': 0.0001, 'bs': 16, 'hd': 128, 'pat': 200, 'ep': 500},
        500:   {'lr': 0.01,   'wd': 0,      'bs': 16, 'hd': 32,  'pat': 200, 'ep': 500},
        1000:  {'lr': 0.01,   'wd': 0,      'bs': 32, 'hd': 128, 'pat': 200, 'ep': 500},
        2500:  {'lr': 0.01,   'wd': 0,      'bs': 48, 'hd': 32,  'pat': 200, 'ep': 500},
        5000:  {'lr': 0.01,   'wd': 0,      'bs': 48, 'hd': 64,  'pat': 200, 'ep': 500},
        14062: {'lr': 0.001,  'wd': 0.0001, 'bs': 48, 'hd': 256, 'pat': 200, 'ep': 500}
    },
    '2023 Model': {
        100:   {'lr': 0.01,   'wd': 0.0, 'bs': 16, 'hd': 32,  'pat': 200, 'ep': 500, 'mp': 1},
        500:   {'lr': 0.001,  'wd': 0.0, 'bs': 16, 'hd': 64,  'pat': 200, 'ep': 500, 'mp': 1},
        1000:  {'lr': 0.001,  'wd': 0.0, 'bs': 16, 'hd': 64,  'pat': 200, 'ep': 500, 'mp': 2},
        2500:  {'lr': 0.001,  'wd': 0.0, 'bs': 16, 'hd': 128, 'pat': 40,  'ep': 500, 'mp': 1},
        5000:  {'lr': 0.001,  'wd': 0.0, 'bs': 16, 'hd': 128, 'pat': 200, 'ep': 500, 'mp': 1},
        14062: {'lr': 0.0001, 'wd': 0.0, 'bs': 48, 'hd': 256, 'pat': 200, 'ep': 500, 'mp': 1}
    },
    'nmrMPNN': {
        100:   {'lr': 0.001,  'wd': 0.0001, 'bs': 48, 'hd': 64,  'pat': 200, 'ep': 500, 'mp': 1},
        500:   {'lr': 0.0001, 'wd': 0.0001, 'bs': 32, 'hd': 128, 'pat': 40,  'ep': 500, 'mp': 2},
        1000:  {'lr': 0.0001, 'wd': 0.0,    'bs': 16, 'hd': 64,  'pat': 40,  'ep': 500, 'mp': 3},
        2500:  {'lr': 0.0001, 'wd': 0.0,    'bs': 16, 'hd': 128, 'pat': 40,  'ep': 500, 'mp': 1},
        5000:  {'lr': 0.0001, 'wd': 0.0,    'bs': 16, 'hd': 256, 'pat': 200, 'ep': 500, 'mp': 2},
        14062: {'lr': 0.0001, 'wd': 0.0001, 'bs': 16, 'hd': 256, 'pat': 200, 'ep': 500, 'mp': 3}
    }
}

print(f"Initialized hyperparams for subset size = {SUBSET_K}.")


# %% [markdown]
## Data loading
We read `Ilm-NMR-P31.csv`, sanitize column types, construct RDKit molecules from canonical SMILES, and optionally subsample deterministically.


# %% [code]
def load_ilm_csv(csv_path: str) -> pd.DataFrame:
    df = pd.read_csv(csv_path, sep='\s+', quotechar='"', engine='python')
    df.columns = df.columns.str.strip('"')
    for col in df.select_dtypes(include=['object']).columns:
        df[col] = df[col].astype(str).str.strip('"')

    numeric_columns = ['shift', 'MW', 'C', 'N', 'P', 'O']
    for col in numeric_columns:
        if col in df.columns:
            df[col] = pd.to_numeric(df[col], errors='coerce')

    df = df.dropna(subset=['cansmi', 'shift']).reset_index(drop=True)
    return df

def smiles_to_mol(smiles: str):
    mol = Chem.MolFromSmiles(smiles)
    if mol is None:
        return None
    mol = Chem.AddHs(mol)
    return mol

df = load_ilm_csv(CSV_PATH)
df['Mol'] = df['cansmi'].apply(smiles_to_mol)
df = df[df['Mol'].notnull()].reset_index(drop=True)

# Deterministic subsample
df = df.sample(n=SUBSET_K, random_state=SEED_SAMPLE).reset_index(drop=True)

print("Loaded rows:", len(df))
df.head()


# %% [markdown]
## Optimistic Bias prevention keys
- `group_id`: InChIKey preferred, fallback to canonical SMILES (molecule-disjoint)
- `scaffold`: Bemis–Murcko scaffold SMILES (scaffold split)


# %% [code]
def get_group_id(mol, prefer_inchikey=True):
    if prefer_inchikey:
        try:
            return inchi.MolToInchiKey(mol)
        except Exception:
            pass
    try:
        return Chem.MolToSmiles(mol, canonical=True)
    except Exception:
        return None

def get_scaffold_smiles(mol):
    try:
        return MurckoScaffold.MurckoScaffoldSmiles(mol=mol, includeChirality=False)
    except Exception:
        return ""


# %% [markdown]
## Feature engineering
We build node features, edge features, and a small global feature vector.
All NaN/Inf values are sanitized before model training.


# %% [code]
from sklearn.preprocessing import OneHotEncoder

# Hybridization one-hot
hybridizations = [
    Chem.rdchem.HybridizationType.UNSPECIFIED,
    Chem.rdchem.HybridizationType.S,
    Chem.rdchem.HybridizationType.SP,
    Chem.rdchem.HybridizationType.SP2,
    Chem.rdchem.HybridizationType.SP3,
    Chem.rdchem.HybridizationType.SP3D,
    Chem.rdchem.HybridizationType.SP3D2,
    Chem.rdchem.HybridizationType.OTHER,
]
hybridization_values = np.array([int(hyb) for hyb in hybridizations]).reshape(-1, 1)
hybridization_encoder = OneHotEncoder(sparse_output=False, handle_unknown='ignore')
hybridization_encoder.fit(hybridization_values)

def one_hot_encode_hybridization(hybridization):
    hybridization_value = np.array([[int(hybridization)]])
    return hybridization_encoder.transform(hybridization_value).flatten()

# Formal charge one-hot
all_formal_charges = [-2, -1, 0, 1, 3]
formal_charge_encoder = OneHotEncoder(sparse_output=False, handle_unknown='ignore')
formal_charge_encoder.fit(np.array(all_formal_charges).reshape(-1, 1))

def one_hot_encode_formal_charge(formal_charge):
    formal_charge_value = np.array([[formal_charge]])
    return formal_charge_encoder.transform(formal_charge_value).flatten()

def get_ring_size(obj, max_size=12):
    if not obj.IsInRing():
        return 0
    for size in range(3, max_size + 1):
        if obj.IsInRingSize(size):
            return size
    return max_size

_el_map = {}
def getMendeleevElement(nr):
    if nr not in _el_map:
        _el_map[nr] = mendeleev.element(nr)
    return _el_map[nr]

def get_atom_features(mol, atom):
    me = getMendeleevElement(atom.GetAtomicNum())
    feats = []
    feats.append(atom.GetAtomicNum())
    feats.append(atom.GetDegree())
    feats.append(me.atomic_radius or 0)
    feats.append(me.atomic_volume or 0)
    feats.extend(one_hot_encode_formal_charge(atom.GetFormalCharge()))
    feats.append(me.covalent_radius or 0)
    feats.append(me.vdw_radius or 0)
    feats.append(me.dipole_polarizability or 0)
    feats.append(me.electron_affinity or 0)
    feats.append(me.electrophilicity() or 0)
    feats.append(me.en_pauling or 0)
    feats.append(me.electrons or 0)
    feats.append(me.neutrons or 0)
    feats.append(int(atom.GetChiralTag()))
    feats.append(int(atom.IsInRing()))
    feats.append(int(atom.GetIsAromatic()))
    feats.extend(one_hot_encode_hybridization(atom.GetHybridization()))
    feats.append(atom.GetMass())
    feats.append(atom.GetExplicitValence())
    feats.append(atom.GetTotalValence())
    feats.append(get_ring_size(atom))

    try:
        gasteiger_charge = float(atom.GetProp('_GasteigerCharge'))
    except Exception:
        gasteiger_charge = 0.0
    feats.append(gasteiger_charge)

    num_atom_rings = sum(1 for ring in mol.GetRingInfo().AtomRings() if atom.GetIdx() in ring)
    feats.append(num_atom_rings)

    feats.append(1 if atom.GetAtomicNum() == 15 else 0)  # is_phosphorus

    aromatic_bond_count = sum(1 for bond in atom.GetBonds() if bond.GetIsAromatic())
    feats.append(aromatic_bond_count)

    bond_order_sum = sum(bond.GetBondTypeAsDouble() for bond in atom.GetBonds())
    feats.append(bond_order_sum)

    heavy_neighbor_count = sum(1 for neighbor in atom.GetNeighbors() if neighbor.GetAtomicNum() != 1)
    feats.append(heavy_neighbor_count)

    non_carbon_neighbor_count = sum(1 for neighbor in atom.GetNeighbors() if neighbor.GetAtomicNum() != 6)
    feats.append(non_carbon_neighbor_count)

    charge_diff = gasteiger_charge - atom.GetFormalCharge()
    feats.append(charge_diff)

    return feats

def get_bond_features(bond):
    feats = []
    feats.append(float(bond.GetBondTypeAsDouble()))
    feats.append(float(bond.IsInRing()))
    feats.append(float(bond.GetIsConjugated()))
    feats.append(float(bond.GetIsAromatic()))
    feats.append(get_ring_size(bond))
    feats.append(float(bond.GetStereo()))
    feats.append(1.0 if (bond.GetBondType() == Chem.rdchem.BondType.SINGLE and not bond.IsInRing()) else 0.0)
    a1 = bond.GetBeginAtom()
    a2 = bond.GetEndAtom()
    feats.append(abs(a1.GetDegree() - a2.GetDegree()))
    feats.append(a1.GetDegree() + a2.GetDegree())
    return feats

def sanitize_tensor(t: torch.Tensor) -> torch.Tensor:
    t = t.clone()
    t[torch.isnan(t)] = 0.0
    t[torch.isposinf(t)] = 0.0
    t[torch.isneginf(t)] = 0.0
    return t


# %% [markdown]
## Graph construction (PyG `Data` objects)
Each molecule becomes a graph with:
- `x`: node features
- `edge_index`, `edge_attr`: directed bond edges and features
- `u`: global features  
- `y`: target 31P shift
- `group_id`, `scaffold`: leakage-prevention


# %% [code]
graph_list = []

for idx, row in tqdm(df.iterrows(), total=len(df), desc="Building graphs"):
    mol = row['Mol']
    if mol is None:
        continue

    try:
        Chem.rdPartialCharges.ComputeGasteigerCharges(mol)
    except Exception:
        pass

    atom_feats = []
    p_atom_idx = -1
    for atom in mol.GetAtoms():
        if atom.GetAtomicNum() == 15:
            p_atom_idx = atom.GetIdx()
        atom_feats.append(get_atom_features(mol, atom))

    x = torch.tensor(atom_feats, dtype=torch.float)

    edges = []
    edge_attr_list = []
    for bond in mol.GetBonds():
        i, j = bond.GetBeginAtomIdx(), bond.GetEndAtomIdx()
        bf = get_bond_features(bond)
        edges.append((i, j)); edge_attr_list.append(bf)
        edges.append((j, i)); edge_attr_list.append(bf)

    if len(edges) > 0:
        edge_index = torch.tensor(edges, dtype=torch.long).t().contiguous()
        edge_attr = torch.tensor(edge_attr_list, dtype=torch.float)
    else:
        # Rare: isolated atoms
        edge_index = torch.empty((2, 0), dtype=torch.long)
        edge_attr = torch.empty((0, 9), dtype=torch.float)  # 9 = bond feature length in get_bond_features()

    y = torch.tensor([float(row['shift'])], dtype=torch.float)

    # Global features
    num_atoms = mol.GetNumAtoms()
    phosphorus_count = sum(1 for a in mol.GetAtoms() if a.GetAtomicNum() == 15)
    ratio_phosphorus = phosphorus_count / num_atoms if num_atoms > 0 else 0.0
    aromatic_count = sum(1 for a in mol.GetAtoms() if a.GetIsAromatic())
    ratio_aromatic = aromatic_count / num_atoms if num_atoms > 0 else 0.0
    average_mass = sum(a.GetMass() for a in mol.GetAtoms()) / num_atoms if num_atoms > 0 else 0.0

    # safety of CSV variant. Use 0 fallback.
    global_feats = [
        float(row['N']) if 'N' in row else 0.0,
        ratio_phosphorus,
        float(row['FormalCharge']) if 'FormalCharge' in row else 0.0,
        float(row['TPSA']) if 'TPSA' in row else 0.0,
        float(row['MolMR']) if 'MolMR' in row else 0.0,
        float(row['NumAromaticRings']) if 'NumAromaticRings' in row else 0.0,
        ratio_aromatic,
        average_mass,
        float(aromatic_count),
    ]
    u = torch.tensor(global_feats, dtype=torch.float).unsqueeze(0)

    data = Data(x=sanitize_tensor(x),
                edge_index=edge_index,
                edge_attr=sanitize_tensor(edge_attr),
                y=y,
                u=sanitize_tensor(u))
    data.p_atom_index = torch.tensor([p_atom_idx], dtype=torch.long)

    gid = get_group_id(mol, prefer_inchikey=True)
    scaff = get_scaffold_smiles(mol)

    data.group_id = gid if gid is not None else f"UNK_{idx}"
    data.scaffold = scaff if scaff is not None else ""

    graph_list.append(data)

print("Graphs:", len(graph_list))
print("Example graph:", graph_list[0])


# %% [markdown]
# Data Set Analysis

# %% [code]
atom_counts = []
heavy_atom_counts = []
element_types = Counter()
failed_smiles = 0

def analyze_mol(smiles):
    try:
        if not isinstance(smiles, str):
            return None, None, None

        mol = Chem.MolFromSmiles(smiles)
        if mol is None:
            return None, None, None

        mol_h = Chem.AddHs(mol)
        n_atoms = mol_h.GetNumAtoms()

        n_heavy = mol.GetNumHeavyAtoms()

        elems = [atom.GetSymbol() for atom in mol.GetAtoms()]

        return n_atoms, n_heavy, elems
    except:
        return None, None, None

print("Start RDKit Analysis...")
smiles_col = [c for c in df.columns if 'smi' in c.lower()]
if not smiles_col:
    raise ValueError("No SMILES-Column found! Please check Column.")
smiles_col = smiles_col[0]

results = df[smiles_col].apply(analyze_mol)

df_stats = pd.DataFrame(results.tolist(), columns=['n_atoms', 'n_heavy', 'elements'], index=results.index)

initial_count = len(df_stats)
df_stats = df_stats.dropna()
failed_count = initial_count - len(df_stats)

all_elements = []
for elems in df_stats['elements']:
    all_elements.extend(elems)
element_counts = Counter(all_elements)

print("-" * 30)
print(f"Dataset Analysis")
print("-" * 30)
print(f"Length of CSV: {len(df)}")
print(f"Successfully processed by rdkit: {len(df_stats)}")
print(f"erroneous or non readable SMILES: {failed_count}")
print("-" * 30)
print("graph size (Heavy Atoms / nodes):")
print(f"  Min: {df_stats['n_heavy'].min()}")
print(f"  Max: {df_stats['n_heavy'].max()}")
print(f"  Mean: {df_stats['n_heavy'].mean():.2f}")
print(f"  Median: {df_stats['n_heavy'].median()}")
print("-" * 30)
print("diversity of atoms (Node Features):")
print(f"  Count of different elements: {len(element_counts)}")
print(f"  Most frequent elements: {element_counts.most_common(10)}")
print("-" * 30)
print("Shift Distribution:")
print(f"  Min: {df['shift'].min():.2f} ppm")
print(f"  Max: {df['shift'].max():.2f} ppm")
print(f"  Mean: {df['shift'].mean():.2f} ppm")


plt.rcParams['font.family'] = 'sans-serif'
plt.rcParams['font.sans-serif'] = ['Arial', 'DejaVu Sans']
plt.rcParams['font.size'] = 12
plt.rcParams['axes.linewidth'] = 1.2
plt.rcParams['xtick.major.width'] = 1.2
plt.rcParams['ytick.major.width'] = 1.2
plt.rcParams['xtick.direction'] = 'out'
plt.rcParams['ytick.direction'] = 'out'

fig, (ax1, ax2) = plt.subplots(1, 2, figsize=(12, 5), dpi=300)

ax1.hist(df_stats['n_heavy'], bins=30, color='#5D8AA8', edgecolor='black', linewidth=0.8, alpha=0.9)

ax1.set_xlabel("Number of heavy atoms", fontsize=14, weight='bold')
ax1.set_ylabel("Count", fontsize=14, weight='bold')

ax1.grid(False)
ax1.spines['top'].set_visible(False)
ax1.spines['right'].set_visible(False)

ax2.hist(df['shift'], bins=50, color='#D2691E', edgecolor='black', linewidth=0.8, alpha=0.9)

ax2.set_xlabel(r"$^{31}$P chemical shift [ppm]", fontsize=14, weight='bold')
ax2.set_ylabel("Count", fontsize=14, weight='bold')

ax2.grid(False)
ax2.spines['top'].set_visible(False)
ax2.spines['right'].set_visible(False)

plt.tight_layout()

plt.savefig('dataset_stats.pdf', format='pdf', bbox_inches='tight')
plt.savefig('dataset_stats.png', format='png', dpi=300, bbox_inches='tight')

plt.show()

print("Saved pictures as 'dataset_stats.pdf' and 'dataset_stats.png'.")

# %% [code]
df.columns = df.columns.str.strip('"').str.strip()
string_columns = df.select_dtypes(include=['object']).columns
for col in string_columns: df[col] = df[col].str.strip('"')
df['shift'] = pd.to_numeric(df['shift'], errors='coerce')
smiles_col = [c for c in df.columns if 'smi' in c.lower()][0]

print("Calculate Fingerprints and Scaffolds...")

from rdkit import RDLogger
RDLogger.DisableLog('rdApp.*')

mols = []
fps = []
scaffolds = []
collected_shifts = []

for idx, smile in enumerate(df[smiles_col]):
    try:
        mol = Chem.MolFromSmiles(smile)
        if mol:
            fp = AllChem.GetMorganFingerprintAsBitVect(mol, 2, nBits=2048)
            arr = np.zeros((0,), dtype=np.int8)
            AllChem.DataStructs.ConvertToNumpyArray(fp, arr)

            scaffold = MurckoScaffold.GetScaffoldForMol(mol)
            scaffold_smi = Chem.MolToSmiles(scaffold)

            shift_val = df.iloc[idx]['shift']

            mols.append(mol)
            fps.append(arr)
            scaffolds.append(scaffold_smi)
            collected_shifts.append(shift_val)
    except Exception as e:
        continue

X = np.array(fps)
shifts = np.array(collected_shifts)

unique_scaffolds = len(set(scaffolds))
scaffold_diversity = unique_scaffolds / len(mols)

print("-" * 30)
print("Chemical Diversity Analysis")
print("-" * 30)
print(f"Amount of validated molecules: {len(mols)}")
print(f"Amount of unique Scaffolds: {unique_scaffolds}")
print(f"Scaffold Diversity Score: {scaffold_diversity:.3f}")
print("-" * 30)

print("Calculate PCA & t-SNE (can take several minutes)...")

pca_50 = PCA(n_components=50)
X_pca = pca_50.fit_transform(X)

tsne = TSNE(n_components=2, random_state=42, perplexity=30, n_iter=1000)
X_tsne = tsne.fit_transform(X_pca)

plt.rcParams['font.family'] = 'sans-serif'
plt.rcParams['font.size'] = 12

plt.figure(figsize=(10, 8), dpi=300)

scatter = plt.scatter(X_tsne[:, 0], X_tsne[:, 1],
                      c=shifts,
                      cmap='viridis',
                      alpha=0.6,
                      s=15,
                      edgecolor='none',
                      vmin=-100, vmax=200)

cbar = plt.colorbar(scatter, shrink=0.8)
cbar.set_label(r'$^{31}$P Chemical Shift [ppm]', rotation=270, labelpad=20, weight='bold')
cbar.solids.set_edgecolor("face")

plt.xlabel("t-SNE Dimension 1", weight='bold')
plt.ylabel("t-SNE Dimension 2", weight='bold')

plt.grid(False)
ax = plt.gca()
ax.spines['top'].set_visible(False)
ax.spines['right'].set_visible(False)

plt.tight_layout()
plt.savefig('chemical_space_tsne.pdf')
plt.savefig('chemical_space_tsne.png', dpi=300)
plt.show()

print("Ready! Plot saved.")

# %% [markdown]
## Splitting: molecule-disjoint grouped split and scaffold split
We split **by unique keys**, ensuring a key never appears in both train and test.


# %% [code]
def split_by_key(graphs, key_attr, test_size=0.10, val_size=0.10, seed=0):
    keys = np.array([getattr(g, key_attr) for g in graphs], dtype=object)
    unique_keys = np.unique(keys)

    gss_test = GroupShuffleSplit(n_splits=1, test_size=test_size, random_state=seed)
    tv_idx, test_idx = next(gss_test.split(unique_keys, groups=unique_keys))

    rel_val_size = val_size / (1.0 - test_size)
    gss_val = GroupShuffleSplit(n_splits=1, test_size=rel_val_size, random_state=seed)
    train_sub_idx, val_sub_idx = next(gss_val.split(unique_keys[tv_idx], groups=unique_keys[tv_idx]))

    train_keys = set(unique_keys[tv_idx][train_sub_idx])
    val_keys   = set(unique_keys[tv_idx][val_sub_idx])
    test_keys  = set(unique_keys[test_idx])

    train_graphs = [g for g in graphs if getattr(g, key_attr) in train_keys]
    val_graphs   = [g for g in graphs if getattr(g, key_attr) in val_keys]
    test_graphs  = [g for g in graphs if getattr(g, key_attr) in test_keys]

    if len(train_graphs) == 0 or len(val_graphs) == 0 or len(test_graphs) == 0:
        raise ValueError(f"Empty split (train={len(train_graphs)}, val={len(val_graphs)}, test={len(test_graphs)}).")

    return train_graphs, val_graphs, test_graphs


# %% [markdown]
## Scaling (fit on train only)


# %% [code]
def fit_scalers(train_graphs):
    scalers = {'node': StandardScaler(), 'edge': None, 'global': StandardScaler()}

    Xn = torch.cat([g.x for g in train_graphs], dim=0).cpu().numpy()
    Xu = torch.cat([g.u for g in train_graphs], dim=0).cpu().numpy()

    scalers['node'].fit(Xn)
    scalers['global'].fit(Xu)

    edge_list = [g.edge_attr for g in train_graphs if g.edge_attr is not None and g.edge_attr.numel() > 0]
    if len(edge_list) > 0:
        Xe = torch.cat(edge_list, dim=0).cpu().numpy()
        scalers['edge'] = StandardScaler().fit(Xe)

    return scalers

def transform_graphs(graphs, scalers):
    out = []
    for g in graphs:
        gg = g.clone()
        gg.x = torch.from_numpy(scalers['node'].transform(gg.x.cpu().numpy())).float()
        gg.u = torch.from_numpy(scalers['global'].transform(gg.u.cpu().numpy())).float()
        if scalers['edge'] is not None and gg.edge_attr is not None and gg.edge_attr.numel() > 0:
            gg.edge_attr = torch.from_numpy(scalers['edge'].transform(gg.edge_attr.cpu().numpy())).float()
        out.append(gg)
    return out


# %% [markdown]
## Models
### SDGNN (MetaLayer)
### 2023 Model (formal Kuhn MetaLayer implementation)
### nmrMPNN (NNConv + GRU + Set2Set)


# %% [code]
# SDGNN
class EdgeModel(nn.Module):
    def __init__(self, node_in_dim, edge_in_dim, hidden_dim):
        super().__init__()
        self.edge_mlp = nn.Sequential(
            nn.Linear(2 * node_in_dim + edge_in_dim, hidden_dim), nn.ReLU(),
            nn.Linear(hidden_dim, hidden_dim), nn.ReLU()
        )

    def forward(self, src, dest, edge_attr, u, batch):
        out = torch.cat([src, dest, edge_attr], dim=1)
        return self.edge_mlp(out)

class NodeModel(nn.Module):
    def __init__(self, node_in_dim, hidden_dim):
        super().__init__()
        self.node_mlp = nn.Sequential(
            nn.Linear(node_in_dim + hidden_dim, hidden_dim), nn.ReLU(),
            nn.Linear(hidden_dim, hidden_dim), nn.ReLU()
        )

    def forward(self, x, edge_index, edge_attr, u, batch):
        row, col = edge_index
        agg = scatter_sum(edge_attr, col, dim=0, dim_size=x.size(0))
        out = torch.cat([x, agg], dim=1)
        return self.node_mlp(out)

class GlobalModel(nn.Module):
    def __init__(self, global_in_dim, hidden_dim):
        super().__init__()
        self.global_mlp = nn.Sequential(
            nn.Linear(global_in_dim + hidden_dim, hidden_dim), nn.ReLU(),
            nn.Linear(hidden_dim, hidden_dim), nn.ReLU()
        )

    def forward(self, x, edge_index, edge_attr, u, batch):
        node_agg = scatter_sum(x, batch, dim=0)
        out = torch.cat([u, node_agg], dim=1)
        return self.global_mlp(out)

class SDGNN(nn.Module):
    def __init__(self, node_in_dim, edge_in_dim, global_in_dim, hidden_dim):
        super().__init__()
        self.meta_layer = MetaLayer(
            edge_model=EdgeModel(node_in_dim, edge_in_dim, hidden_dim),
            node_model=NodeModel(node_in_dim, hidden_dim),
            global_model=GlobalModel(global_in_dim, hidden_dim)
        )
        self.final_mlp = nn.Sequential(nn.Linear(hidden_dim, 1))

    def forward(self, data):
        x, edge_index, edge_attr, u, batch = data.x, data.edge_index, data.edge_attr, data.u, data.batch
        x, edge_attr, u = self.meta_layer(x, edge_index, edge_attr, u, batch)
        out = self.final_mlp(u)
        return out.squeeze(-1)

# 2023 Model
def init_weights(m):
    if isinstance(m, nn.Linear):
        nn.init.xavier_uniform_(m.weight)
        if m.bias is not None:
            nn.init.constant_(m.bias, 0.01)

class MLP(nn.Module):
    def __init__(self, in_dim, hidden_dim, out_dim, dropout=0.0):
        super().__init__()
        self.net = nn.Sequential(
            nn.Linear(in_dim, hidden_dim),
            nn.ReLU(),
            nn.Dropout(dropout),
            nn.Linear(hidden_dim, out_dim),
        )
        self.net.apply(init_weights)

    def forward(self, x):
        return self.net(x)

class EdgeBlock(nn.Module):
    def __init__(self, d_n, d_e_prime, hidden_dim):
        super().__init__()
        self.phi_e = MLP(2*d_n + d_e_prime, hidden_dim, d_e_prime)

    def forward(self, h, edge_index, a):
        src, dst = edge_index
        inp = torch.cat([h[src], h[dst], a], dim=-1)
        return self.phi_e(inp)

class NodeBlock(nn.Module):
    def __init__(self, d_n, d_e_prime, hidden_dim):
        super().__init__()
        self.phi_n = MLP(d_n + d_e_prime, hidden_dim, d_n)

    def forward(self, h, edge_index, a):
        _, dst = edge_index
        m = scatter_sum(a, dst, dim=0, dim_size=h.size(0))
        return self.phi_n(torch.cat([h, m], dim=-1))

class GlobalBlock(nn.Module):
    def __init__(self, d_n, d_g, hidden_dim):
        super().__init__()
        self.phi_g = MLP(1 + d_n, hidden_dim, d_g)

    def forward(self, h, batch, u):
        s = scatter_sum(h, batch, dim=0)
        return self.phi_g(torch.cat([u, s], dim=-1))

class KuhnMetaLayer2023(nn.Module):
    def __init__(self, node_in_dim, edge_in_dim, hidden_dim, mp_layers, dropout=0.0):
        super().__init__()
        d = hidden_dim
        self.mp_layers = mp_layers
        self.d_n = max(1, d // 2)
        self.d_e_prime = max(1, d // 4)
        self.d_g = d

        self.enc_x = MLP(node_in_dim, d, self.d_n, dropout=dropout)
        self.enc_e = MLP(edge_in_dim, d, self.d_e_prime, dropout=dropout)

        self.edge_blocks = nn.ModuleList([EdgeBlock(self.d_n, self.d_e_prime, d) for _ in range(mp_layers)])
        self.node_blocks = nn.ModuleList([NodeBlock(self.d_n, self.d_e_prime, d) for _ in range(mp_layers)])
        self.global_blocks = nn.ModuleList([GlobalBlock(self.d_n, self.d_g, d) for _ in range(mp_layers)])

        self.readout = MLP(self.d_g, d, 1, dropout=dropout)

    def forward(self, data):
        x, edge_index, edge_attr, batch = data.x, data.edge_index, data.edge_attr, data.batch
        h = self.enc_x(x)
        a = self.enc_e(edge_attr)

        B = int(batch.max().item()) + 1 if batch.numel() > 0 else 0
        u = h.new_zeros((B, 1))  # u^0 = 0 in R^1 per graph

        for l in range(self.mp_layers):
            a = self.edge_blocks[l](h, edge_index, a)
            h = self.node_blocks[l](h, edge_index, a)
            u = self.global_blocks[l](h, batch, u)

        return self.readout(u).squeeze(-1)

# nmrMPNN
class NMRMPNN(nn.Module):
    def __init__(self, node_in_dim, edge_in_dim, global_in_dim, hidden_dim, mp_layers,
                 num_step_set2set=3, num_layer_set2set=1,
                 predictor_hidden_feats=512, prob_dropout=0.1):
        super().__init__()
        node_feats = hidden_dim
        self.project_node = nn.Sequential(nn.Linear(node_in_dim, node_feats))
        edge_net = nn.Sequential(nn.Linear(edge_in_dim, node_feats * node_feats))
        self.gnn = NNConv(node_feats, node_feats, edge_net, aggr='add')
        self.gru = nn.GRU(node_feats, node_feats)
        self.num_mp = mp_layers

        self.node_aggr_dim = node_feats * (1 + mp_layers)
        self.readout = Set2Set(self.node_aggr_dim, processing_steps=num_step_set2set, num_layers=num_layer_set2set)

        readout_dim = 2 * self.node_aggr_dim + global_in_dim
        self.predict = nn.Sequential(
            nn.Linear(readout_dim, predictor_hidden_feats), nn.PReLU(), nn.Dropout(prob_dropout),
            nn.Linear(predictor_hidden_feats, predictor_hidden_feats), nn.PReLU(), nn.Dropout(prob_dropout),
            nn.Linear(predictor_hidden_feats, 1)
        )

    def forward(self, data):
        x, edge_index, edge_attr, u, batch = data.x, data.edge_index, data.edge_attr, data.u, data.batch

        x_proj = self.project_node(x)
        node_states = [x_proj]
        h = x_proj.unsqueeze(0)

        for _ in range(self.num_mp):
            m = self.gnn(x_proj, edge_index, edge_attr).unsqueeze(0)
            _, h = self.gru(m, h)
            x_proj = h.squeeze(0)
            node_states.append(x_proj)

        node_aggr = torch.cat(node_states, dim=1)
        graph_emb = self.readout(node_aggr, batch)
        combined = torch.cat([graph_emb, u], dim=-1)
        return self.predict(combined).squeeze(-1)


# %% [markdown]
## Training and evaluation utilities
- Early stopping on validation MAE
- Save fold checkpoints and best overall checkpoint per split mode
- Report mean ± std MAE/RMSE across folds


# %% [code]
import inspect, copy

def mae_loss(pred, tgt):
    return F.l1_loss(pred, tgt)

def rmse(pred, tgt):
    return torch.sqrt(F.mse_loss(pred, tgt))

def build_model(model_name: str, model_class, sample: Data, params: dict) -> nn.Module:
    # Determine input dims from sample
    node_in_dim = sample.x.shape[1]
    edge_in_dim = sample.edge_attr.shape[1] if (sample.edge_attr is not None and sample.edge_attr.numel() > 0) else 0
    global_in_dim = sample.u.shape[1] if hasattr(sample, "u") and sample.u is not None else 0

    # Route arguments based on model signature
    sig = inspect.signature(model_class.__init__).parameters

    kwargs = {}
    if 'node_in_dim' in sig: kwargs['node_in_dim'] = node_in_dim
    if 'edge_in_dim' in sig: kwargs['edge_in_dim'] = edge_in_dim
    if 'global_in_dim' in sig: kwargs['global_in_dim'] = global_in_dim
    if 'hidden_dim' in sig: kwargs['hidden_dim'] = params['hd']
    if 'mp_layers' in sig and 'mp' in params: kwargs['mp_layers'] = params['mp']

    # Safety: KuhnMetaLayer2023 needs mp_layers; ensure provided
    if model_class is KuhnMetaLayer2023 and 'mp' in params:
        kwargs['mp_layers'] = params['mp']

    model = model_class(**kwargs)
    return model

def run_experiment(model_name: str,
                   model_class,
                   dataset,
                   params: dict,
                   device: torch.device,
                   split_mode: str,
                   n_folds: int = 10,
                   save_dir: str = "saved_models"):

    os.makedirs(save_dir, exist_ok=True)
    key_attr = "scaffold" if split_mode == "scaffold" else "group_id"

    fold_mae, fold_rmse = [], []
    all_residuals = []
    global_best_val_mae = float('inf')

    print(f"\n▶ {model_name} | split={split_mode} | params={params}")

    for fold in tqdm(range(n_folds), desc=f"Folds ({model_name}/{split_mode})"):
        # Split (by unique keys) + scale (fit on train only)
        train, val, test = split_by_key(dataset, key_attr, seed=fold)
        scalers = fit_scalers(train)

        train_s = transform_graphs(train, scalers)
        val_s   = transform_graphs(val, scalers)
        test_s  = transform_graphs(test, scalers)

        loaders = {
            "train": DataLoader(train_s, batch_size=params['bs'], shuffle=True),
            "val":   DataLoader(val_s, batch_size=params['bs'], shuffle=False),
            "test":  DataLoader(test_s, batch_size=params['bs'], shuffle=False),
        }

        sample = train_s[0]
        model = build_model(model_name, model_class, sample, params).to(device)
        opt = torch.optim.Adam(model.parameters(), lr=params['lr'], weight_decay=params['wd'])

        best_state = None
        best_val = float('inf')
        patience = 0

        for epoch in range(params['ep']):
            model.train()
            for batch in loaders['train']:
                batch = batch.to(device)
                opt.zero_grad()
                pred = model(batch).view(-1, 1)
                tgt  = batch.y.view(-1, 1)
                loss = mae_loss(pred, tgt)
                loss.backward()
                opt.step()

            # Validate
            model.eval()
            with torch.no_grad():
                preds, tgts = [], []
                for b in loaders['val']:
                    b = b.to(device)
                    preds.append(model(b).view(-1, 1))
                    tgts.append(b.y.view(-1, 1))
                v_mae = mae_loss(torch.cat(preds), torch.cat(tgts)).item()

            if v_mae < best_val:
                best_val = v_mae
                best_state = copy.deepcopy(model.state_dict())
                patience = 0
            else:
                patience += 1
            if patience >= params['pat']:
                break

        if best_state is None:
            best_state = copy.deepcopy(model.state_dict())
        model.load_state_dict(best_state)

        # Evaluate on test
        model.eval()
        with torch.no_grad():
            preds, tgts = [], []
            for b in loaders['test']:
                b = b.to(device)
                preds.append(model(b).view(-1, 1))
                tgts.append(b.y.view(-1, 1))
            test_pred = torch.cat(preds)
            test_tgt  = torch.cat(tgts)

        t_mae = mae_loss(test_pred, test_tgt).item()
        t_rmse = rmse(test_pred, test_tgt).item()
        fold_mae.append(t_mae)
        fold_rmse.append(t_rmse)

        resid = (test_pred - test_tgt).detach().cpu().numpy().flatten()
        all_residuals.extend(resid)

        # Save fold checkpoint
        ckpt = {
            "model_state": best_state,
            "scalers": scalers,
            "params": params,
            "fold": fold,
            "split_mode": split_mode,
            "metrics": {"val_mae": best_val, "test_mae": t_mae, "test_rmse": t_rmse},
        }
        torch.save(ckpt, os.path.join(save_dir, f"{model_name}_{split_mode}_fold_{fold}.pt"))

        # Save best overall checkpoint
        if best_val < global_best_val_mae:
            global_best_val_mae = best_val
            torch.save(ckpt, os.path.join(save_dir, f"{model_name}_{split_mode}_BEST.pt"))

    summary = {
        "mean_mae": float(np.mean(fold_mae)),
        "std_mae":  float(np.std(fold_mae)),
        "mean_rmse": float(np.mean(fold_rmse)),
        "std_rmse":  float(np.std(fold_rmse)),
        "fold_results": {"mae": fold_mae, "rmse": fold_rmse},
        "all_residuals": np.array(all_residuals),
        "best_model_path": os.path.join(save_dir, f"{model_name}_{split_mode}_BEST.pt"),
    }
    return summary


# %% [markdown]
## Run experiments
Select which models to run. Training all three models for all subset sizes can be compute-intensive; for paper reproduction, set `SUBSET_K` to each size and rerun.

**Note**: HOSE is reported separately as an accuracy–coverage baseline (see final section). This notebook focuses on GNN training and evaluation.


# %% [code]
# select models here
MODELS_TO_RUN = {
    "SDGNN": SDGNN,
    "2023 Model": KuhnMetaLayer2023,
   # "nmrMPNN": NMRMPNN,
}

final_results = {mode: {} for mode in SPLIT_MODES}

for split_mode in SPLIT_MODES:
    for name, cls in MODELS_TO_RUN.items():
        params = HYPERPARAMS[name][SUBSET_K]
        res = run_experiment(name, cls, graph_list, params, DEVICE, split_mode=split_mode, n_folds=N_FOLDS)
        final_results[split_mode][name] = res

for split_mode, results in final_results.items():
    print(f"\n{'='*24} FINAL RESULTS ({split_mode.upper()}) {'='*24}")
    for model_name, res in results.items():
        print(f"{model_name:10s} | MAE: {res['mean_mae']:.4f} ± {res['std_mae']:.4f} | RMSE: {res['mean_rmse']:.4f} ± {res['std_rmse']:.4f}")
        print(f"  Best checkpoint: {res['best_model_path']}")


# %% [markdown]
## Plots: error distributions and learning curves


# %% [code]
sizes = ['100', '500', '1000', '2500', '5000', '14062']

mae = {
    'SDGNN':      [25.45, 23.47, 20.20, 17.41, 14.59,  8.88],
    '2023 Model': [26.77, 24.49, 21.02, 16.99, 13.95, 11.60],
    'nmrMPNN':    [27.30, 29.87, 27.98, 18.03, 13.97,  9.87],
    'HOSE (success only)': [2.62, 13.52, 15.86, 12.26, 11.22, 10.22],  # conditional MAE
}

hose_failed_pct = np.array([80.0, 56.0, 45.5, 32.4, 23.6, 12.4], dtype=float)
hose_cov_pct = 100.0 - hose_failed_pct

colors = {
    'SDGNN': '#FF8C00',
    '2023 Model': '#008B8B',
    'nmrMPNN': '#004555',
    'HOSE (success only)': '#4B3621',
}

markers = {
    'SDGNN': 'o',
    '2023 Model': '^',
    'nmrMPNN': 's',
    'HOSE (success only)': 'd',
}

plt.style.use('seaborn-v0_8-whitegrid')
plt.rcParams['font.family'] = 'sans-serif'
plt.rcParams['font.sans-serif'] = ['Arial', 'DejaVu Sans']

x_pos = np.arange(len(sizes))

fig, (ax1, ax2) = plt.subplots(1, 2, figsize=(12, 5.5), dpi=300)

for model_name, values in mae.items():
    ax1.plot(
        x_pos, values,
        marker=markers[model_name],
        color=colors[model_name],
        linewidth=2.5,
        markersize=7,
        label=model_name
    )

ax1.set_yscale('log')
yticks = [2, 3, 5, 7, 10, 20, 30, 40]
ax1.set_yticks(yticks)
ax1.set_yticklabels([str(y) for y in yticks], fontsize=11)
ax1.set_ylim(2, 40)

ax1.set_xticks(x_pos)
ax1.set_xticklabels(sizes, fontsize=11)
ax1.set_xlabel("Training set size", fontsize=13)
ax1.set_ylabel("MAE (ppm, log scale)", fontsize=13)

ax1.grid(True, which="major", axis="y", linestyle='-', alpha=0.6)
ax1.grid(True, which="major", axis="x", linestyle='-', alpha=0.3)

ax1.legend(title="Model", title_fontsize=12, fontsize=10, loc='upper right', frameon=False)

ax1.spines['top'].set_visible(False)
ax1.spines['right'].set_visible(False)
ax1.spines['left'].set_visible(False)
ax1.spines['bottom'].set_visible(True)

ax2.plot(
    x_pos, hose_cov_pct,
    marker='o',
    linewidth=2.5,
    markersize=7,
)

ax2.set_ylim(0, 100)
ax2.set_yticks([0, 20, 40, 60, 80, 100])
ax2.set_yticklabels([str(y) for y in [0, 20, 40, 60, 80, 100]], fontsize=11)

ax2.set_xticks(x_pos)
ax2.set_xticklabels(sizes, fontsize=11)
ax2.set_xlabel("Training set size", fontsize=13)
ax2.set_ylabel("HOSE coverage (%)", fontsize=13)

ax2.grid(True, which="major", axis="y", linestyle='-', alpha=0.6)
ax2.grid(True, which="major", axis="x", linestyle='-', alpha=0.3)

ax2.spines['top'].set_visible(False)
ax2.spines['right'].set_visible(False)
ax2.spines['left'].set_visible(False)
ax2.spines['bottom'].set_visible(True)

plt.tight_layout()
plt.savefig("mae_grouped_split_accuracy_coverage.pdf", format="pdf")
plt.savefig("mae_grouped_split_accuracy_coverage.png", dpi=300)
plt.show()


# %% [code]
sizes = [100, 500, 1000, 2500, 5000, 14062]

test_data = {
    'SDGNN':      [25.45, 23.47, 20.20, 17.41, 14.59, 8.88],
    '2023 Model': [26.77, 24.49, 21.02, 16.99, 13.95, 11.60],
    'nmrMPNN':    [27.30, 29.87, 27.98, 18.03, 13.97, 9.87]
}

val_data = {
    'SDGNN':      [24.26, 19.87, 20.38, 16.45, 14.39, 9.51],
    '2023 Model': [22.22, 20.28, 20.44, 17.93, 14.68, 9.87],
    'nmrMPNN':    [23.73, 20.92, 17.29, 16.82, 12.75, 9.62]
}

fig, axes = plt.subplots(1, 3, figsize=(15, 5), sharey=True, dpi=300)

colors = {
    'SDGNN': '#FF8C00',      # Orange
    '2023 Model': '#008B8B', # Teal
    'nmrMPNN': '#004555'     # Dark Blue
}
model_titles = ['SDGNN', '2023 Model', 'nmrMPNN']

x_pos = np.arange(len(sizes))

for i, model in enumerate(model_titles):
    ax = axes[i]
    c = colors[model]

    # test performance
    ax.plot(x_pos, test_data[model],
            color=c, linestyle='-', linewidth=2.5, marker='o', markersize=8,
            label='Test (Grouped Split)')

    #  balidation performance
    ax.plot(x_pos, val_data[model],
            color=c, linestyle='--', linewidth=2, marker='o', markersize=8,
            markerfacecolor='white', markeredgewidth=2,
            label='Validation (HPO)')

    ax.set_title(model, fontsize=14, weight='bold')
    ax.set_xticks(x_pos)
    ax.set_xticklabels(sizes, rotation=45)

    ax.grid(True, which='major', axis='y', linestyle='-', alpha=0.3)
    ax.grid(False, axis='x')

    ax.spines['top'].set_visible(False)
    ax.spines['right'].set_visible(False)

    if i == 0:
        ax.set_ylabel("MAE (ppm)", fontsize=12)
    if i == 1:
        ax.set_xlabel("Training set size", fontsize=12)

handles, labels = axes[0].get_legend_handles_labels()
fig.legend(handles, labels, loc='upper center', bbox_to_anchor=(0.5, 1.05),
           ncol=2, frameon=False, fontsize=12)

plt.tight_layout()
plt.savefig('val_vs_test_comparison.pdf', bbox_inches='tight')
plt.savefig('val_vs_test_comparison.png', bbox_inches='tight', dpi=300)
plt.show()

# %% [code]
def plot_residual_hist(residuals, title):
    plt.figure(figsize=(6, 4), dpi=150)
    plt.hist(residuals, bins=60)
    plt.xlabel("Residual (pred - true) [ppm]")
    plt.ylabel("Count")
    plt.title(title)
    plt.tight_layout()
    plt.show()

# Example
plot_residual_hist(final_results["grouped"]["SDGNN"]["all_residuals"], "SDGNN residuals (grouped)")


# %% [code]
def build_graph_list(df: pd.DataFrame):
    graph_list = []
    lg = RDLogger.logger()
    lg.setLevel(RDLogger.CRITICAL)
    bond_feat_len = None

    for idx, row in tqdm(df.iterrows(), total=len(df), desc="Building graphs"):
        smi = str(row["cansmi"])
        shift = row["shift"]

        if not np.isfinite(shift):
            continue

        mol = smiles_to_mol(smi)
        if mol is None:
            continue

        try:
            Chem.rdPartialCharges.ComputeGasteigerCharges(mol)
        except Exception:
            pass

        atom_features_list = []
        p_atom_idx = -1
        for atom in mol.GetAtoms():
            if atom.GetAtomicNum() == 15:
                p_atom_idx = atom.GetIdx()
            atom_features_list.append(get_atom_features(mol, atom))
        x = torch.tensor(atom_features_list, dtype=torch.float)

        edge_index = []
        edge_attr_list = []
        for bond in mol.GetBonds():
            i = bond.GetBeginAtomIdx()
            j = bond.GetEndAtomIdx()
            bf = get_bond_features(bond)
            if bond_feat_len is None:
                bond_feat_len = len(bf)
            edge_index.append((i, j))
            edge_index.append((j, i))
            edge_attr_list.append(bf)
            edge_attr_list.append(bf)

        if len(edge_index) > 0:
            edge_index = torch.tensor(edge_index, dtype=torch.long).t().contiguous()
            edge_attr = torch.tensor(edge_attr_list, dtype=torch.float)
        else:
            if bond_feat_len is None:
                bond_feat_len = 9
            edge_index = torch.empty((2, 0), dtype=torch.long)
            edge_attr = torch.empty((0, bond_feat_len), dtype=torch.float)

        y_value = torch.tensor([float(shift)], dtype=torch.float)

        # Globals
        num_nitrogen = float(row.get("N", 0) if "N" in row else 0)
        phosphorus_count = sum(1 for a in mol.GetAtoms() if a.GetAtomicNum() == 15)
        num_atoms = len(mol.GetAtoms())
        ratio_phosphorus = phosphorus_count / num_atoms if num_atoms > 0 else 0.0
        formal_charge = float(row.get("FormalCharge", 0) if "FormalCharge" in row else 0)
        tpsa = float(row.get("TPSA", 0) if "TPSA" in row else 0)
        mol_mr = float(row.get("MolMR", 0) if "MolMR" in row else 0)
        num_aromatic_rings = float(row.get("NumAromaticRings", 0) if "NumAromaticRings" in row else 0)
        aromatic_count = sum(1 for a in mol.GetAtoms() if a.GetIsAromatic())
        ratio_aromatic = aromatic_count / num_atoms if num_atoms > 0 else 0.0
        average_mass = sum(a.GetMass() for a in mol.GetAtoms()) / num_atoms if num_atoms > 0 else 0.0

        global_feats_list = [
            num_nitrogen, ratio_phosphorus, formal_charge, tpsa, mol_mr,
            num_aromatic_rings, ratio_aromatic, average_mass, float(aromatic_count)
        ]
        u = torch.tensor(global_feats_list, dtype=torch.float).unsqueeze(0)

        data = Data(x=x, edge_index=edge_index, edge_attr=edge_attr, y=y_value, u=u)
        data.smiles = smi
        graph_list.append(data)

    for g in tqdm(graph_list, desc="Sanitizing"):
        g.x = sanitize_tensor(g.x)
        if g.edge_attr is not None and g.edge_attr.numel() > 0:
            g.edge_attr = sanitize_tensor(g.edge_attr)
        if g.u is not None and g.u.numel() > 0:
            g.u = sanitize_tensor(g.u)

    return graph_list


CKPT_PATH = "/content/SDGNN_grouped_BEST.pt"
CSV_PATH  = "/content/Ilm-NMR-P31.csv"
OUTDIR = "./repro_out"

os.makedirs(OUTDIR, exist_ok=True)

device = torch.device("cuda" if torch.cuda.is_available() else "cpu")
print("Device:", device)

SMARTS_PHOSPHINE = "[#15X3](-[#6])(-[#6])-[#6]"

SMARTS_PHOSPHINE_OXIDE = "[$([#15X4](=[OX1])(-[#6])(-[#6])-[#6]),$([#15X4+](-[OX1-])(-[#6])(-[#6])-[#6])]"

SMARTS_PHOSPHONATE = "[$([#15X4](=[OX1])(-[#6])(-[OX2])-[OX2]),$([#15X4+](-[OX1-])(-[#6])(-[OX2])-[OX2])]"

SMARTS_PHOSPHATE = "[$([#15X4](=[OX1])(-[OX2])(-[OX2])-[OX2]),$([#15X4+](-[OX1-])(-[OX2])(-[OX2])-[OX2])]"

SMARTS_P_SI = "[P][Si]"
SMARTS_SI_P = "[Si][P]"
SMARTS_P_CH2_AR = "[P][CH2][c]"
SMARTS_AR_CH2_P = "[c][CH2][P]"

MOL_PHOSPHINE = Chem.MolFromSmarts(SMARTS_PHOSPHINE)
MOL_PHOSPHINE_OXIDE = Chem.MolFromSmarts(SMARTS_PHOSPHINE_OXIDE)
MOL_PHOSPHONATE = Chem.MolFromSmarts(SMARTS_PHOSPHONATE)
MOL_PHOSPHATE = Chem.MolFromSmarts(SMARTS_PHOSPHATE)
MOL_P_SI = Chem.MolFromSmarts(SMARTS_P_SI)
MOL_SI_P = Chem.MolFromSmarts(SMARTS_SI_P)
MOL_P_CH2_AR = Chem.MolFromSmarts(SMARTS_P_CH2_AR)
MOL_AR_CH2_P = Chem.MolFromSmarts(SMARTS_AR_CH2_P)

def chem_flags(mol):
    charged = Chem.GetFormalCharge(mol) != 0
    return dict(
        charged=charged,
        is_phosphine=mol.HasSubstructMatch(MOL_PHOSPHINE),
        is_phosphine_oxide=mol.HasSubstructMatch(MOL_PHOSPHINE_OXIDE),
        is_phosphonate=mol.HasSubstructMatch(MOL_PHOSPHONATE),
        is_phosphate=mol.HasSubstructMatch(MOL_PHOSPHATE),
        silyl_P_Si_bond=mol.HasSubstructMatch(MOL_P_SI) or mol.HasSubstructMatch(MOL_SI_P),
        benzyl_P_CH2_aryl=mol.HasSubstructMatch(MOL_P_CH2_AR) or mol.HasSubstructMatch(MOL_AR_CH2_P),
    )


ckpt = torch.load(CKPT_PATH, map_location="cpu", weights_only=False)
scalers = ckpt["scalers"]
hidden = ckpt["params"]["hd"]
print("Hidden dim:", hidden)


df = pd.read_csv(CSV_PATH, sep=r"\s+", quotechar='"', engine="python")

# strip quotes from headers
df.columns = df.columns.str.strip('"')

# strip quotes from string columns
for col in df.select_dtypes(include=["object"]).columns:
    df[col] = df[col].astype(str).str.strip('"')

print("Columns:", df.columns.tolist())

graph_list = build_graph_list(df)

# apply scalers
scaled=[]
for g in graph_list:
    gg=g.clone()
    gg.x=torch.from_numpy(scalers["node"].transform(gg.x.numpy())).float()
    gg.u=torch.from_numpy(scalers["global"].transform(gg.u.numpy())).float()
    if gg.edge_attr is not None and gg.edge_attr.numel()>0:
        gg.edge_attr=torch.from_numpy(scalers["edge"].transform(gg.edge_attr.numpy())).float()
    scaled.append(gg)


sample=scaled[0]
model=SDGNN(sample.x.shape[1],
            sample.edge_attr.shape[1],
            sample.u.shape[1],
            hidden).to(device)

model.load_state_dict(ckpt["model_state"])
model.eval()

loader=DataLoader(scaled,batch_size=256,shuffle=False)

preds=[]
tgts=[]
with torch.no_grad():
    for b in tqdm(loader):
        b=b.to(device)
        preds.append(model(b).cpu().numpy())
        tgts.append(b.y.cpu().numpy())

pred=np.concatenate(preds)
real=np.concatenate(tgts)
smiles=[g.smiles for g in graph_list]

rows=[]
for i,s in enumerate(tqdm(smiles)):
    mol=Chem.MolFromSmiles(s)
    flags=chem_flags(mol)
    err=pred[i]-real[i]
    rows.append(dict(smiles=s,err_ppm=err,abs_err_ppm=abs(err),**flags))

df_res=pd.DataFrame(rows)

def summarize(mask,name,cat):
    sub=df_res[mask]
    e=sub.err_ppm.values
    ae=np.abs(e)
    return dict(
        Category=cat,
        Subclass=name,
        n=len(sub),
        MAE=np.mean(ae),
        RMSE=np.sqrt(np.mean(e**2)),
        q50=np.quantile(ae,.5),
        q95=np.quantile(ae,.95)
    )

summary=[]
summary+= [summarize(df_res.is_phosphonate,"Phosphonates","P(V)")]
summary+= [summarize(df_res.is_phosphine_oxide,"Phosphine Oxides","P(V)")]
summary+= [summarize(df_res.is_phosphate,"Phosphates","P(V)")]
summary+= [summarize(df_res.is_phosphine,"Phosphines","P(III)")]
summary+= [summarize(df_res.charged,"Charged","Problem")]
summary+= [summarize(df_res.silyl_P_Si_bond,"Silyl","Problem")]
summary+= [summarize(~df_res.charged,"Neutral","Reference")]

df_summary=pd.DataFrame(summary)
display(df_summary)

df_res.to_csv(f"{OUTDIR}/sdgnn_errors.csv",index=False)
df_summary.to_csv(f"{OUTDIR}/sdgnn_group_summary.csv",index=False)


# %% [code]
# Beta/Gamma reproducibility
from torch_geometric.data import Data
from torch_geometric.loader import DataLoader
from sklearn.linear_model import LinearRegression
from sklearn.metrics import r2_score

# Increment dataset
INCREMENT_ROWS = [
    # compound_type, R_set, smiles, n_beta_C, n_gamma_C, deltaP_formula_ppm (lit / formula value used in table)
    ("RPH2","Me","CP",0,0,-163.5),
    ("RPH2","Et","CCP",1,0,-128.0),
    ("RPH2","Pr","CCCP",1,1,-135.0),

    ("R2PH","Me-Me","P(C)(C)",0,0,-99.0),
    ("R2PH","Me-Et","P(C)(CC)",1,0,-77.0),
    ("R2PH","Me-Pr","P(C)(CCC)",1,1,-87.0),
    ("R2PH","Et-Et","P(CC)(CC)",2,0,-55.0),
    ("R2PH","Et-Pr","P(CC)(CCC)",2,1,-65.0),
    ("R2PH","Pr-Pr","P(CCC)(CCC)",2,2,-75.0),

    ("R3P","Me-Me-Me","P(C)(C)C",0,0,-62.0),
    ("R3P","Me-Me-Et","P(C)(C)CC",1,0,-48.5),
    ("R3P","Me-Me-Pr","P(C)(C)CCC",1,1,-52.5),
    ("R3P","Me-Et-Et","P(C)(CC)CC",2,0,-35.0),
    ("R3P","Me-Et-Pr","P(C)(CC)CCC",2,1,-39.0),
    ("R3P","Me-Pr-Pr","P(C)(CCC)CCC",2,2,-43.0),
    ("R3P","Et-Et-Et","P(CC)(CC)CC",3,0,-21.5),
    ("R3P","Et-Et-Pr","P(CC)(CC)CCC",3,1,-25.5),
    ("R3P","Et-Pr-Pr","P(CC)(CCC)CCC",3,2,-29.5),
    ("R3P","Pr-Pr-Pr","P(CCC)(CCC)CCC",3,3,-33.5),

    ("R3PH+","Me-Me-Me","[PH+](C)(C)C",0,0,-3.2),
    ("R3PH+","Me-Me-Et","[PH+](C)(C)CC",1,0,5.4),
    ("R3PH+","Me-Me-Pr","[PH+](C)(C)CCC",1,1,2.4),
    ("R3PH+","Me-Et-Et","[PH+](C)(CC)CC",2,0,14.0),
    ("R3PH+","Me-Et-Pr","[PH+](C)(CC)CCC",2,1,11.0),
    ("R3PH+","Me-Pr-Pr","[PH+](C)(CCC)CCC",2,2,8.0),
    ("R3PH+","Et-Et-Et","[PH+](CC)(CC)CC",3,0,22.6),
    ("R3PH+","Et-Et-Pr","[PH+](CC)(CC)CCC",3,1,19.6),
    ("R3PH+","Et-Pr-Pr","[PH+](CC)(CCC)CCC",3,2,16.6),
    ("R3PH+","Pr-Pr-Pr","[PH+](CCC)(CCC)CCC",3,3,13.6),

    ("R4P+","Me-Me-Me-Me","[P+](C)(C)(C)C",0,0,25.3),
    ("R4P+","Me-Me-Me-Et","[P+](C)(C)(C)CC",1,0,29.0),
    ("R4P+","Me-Me-Me-Pr","[P+](C)(C)(C)CCC",1,1,27.5),
    ("R4P+","Me-Me-Et-Et","[P+](C)(C)(CC)CC",2,0,32.7),
    ("R4P+","Me-Me-Et-Pr","[P+](C)(C)(CC)CCC",2,1,31.2),
    ("R4P+","Me-Me-Pr-Pr","[P+](C)(C)(CCC)CCC",2,2,29.7),
    ("R4P+","Me-Et-Et-Et","[P+](C)(CC)(CC)CC",3,0,36.4),
    ("R4P+","Me-Et-Et-Pr","[P+](C)(CC)(CC)CCC",3,1,34.9),
    ("R4P+","Me-Et-Pr-Pr","[P+](C)(CC)(CCC)CCC",3,2,33.4),
    ("R4P+","Me-Pr-Pr-Pr","[P+](C)(CCC)(CCC)CCC",3,3,31.9),
    ("R4P+","Et-Et-Et-Et","[P+](CC)(CC)(CC)CC",4,0,40.1),
    ("R4P+","Et-Et-Et-Pr","[P+](CC)(CC)(CC)CCC",4,1,38.6),
    ("R4P+","Et-Et-Pr-Pr","[P+](CC)(CC)(CCC)CCC",4,2,37.1),
    ("R4P+","Et-Pr-Pr-Pr","[P+](CC)(CCC)(CCC)CCC",4,3,35.6),
    ("R4P+","Pr-Pr-Pr-Pr","[P+](CCC)(CCC)(CCC)CCC",4,4,34.1),

    ("R3PO","Me-Me-Me","O=P(C)(C)C",0,0,36.2),
    ("R3PO","Me-Me-Et","O=P(C)(C)CC",1,0,40.2),
    ("R3PO","Me-Me-Pr","O=P(C)(C)CCC",1,1,39.2),
    ("R3PO","Me-Et-Et","O=P(C)(CC)CC",2,0,44.2),
    ("R3PO","Me-Et-Pr","O=P(C)(CC)CCC",2,1,43.2),
    ("R3PO","Me-Pr-Pr","O=P(C)(CCC)CCC",2,2,42.2),
    ("R3PO","Et-Et-Et","O=P(CC)(CC)CC",3,0,48.2),
    ("R3PO","Et-Et-Pr","O=P(CC)(CC)CCC",3,1,47.2),
    ("R3PO","Et-Pr-Pr","O=P(CC)(CCC)CCC",3,2,46.2),
    ("R3PO","Pr-Pr-Pr","O=P(CCC)(CCC)CCC",3,3,45.2),
]

inc_df = pd.DataFrame(
    INCREMENT_ROWS,
    columns=["compound_type","R_set","smiles","n_beta_C","n_gamma_C","deltaP_formula_ppm"]
)

# Build graphs for increment SMILES
def build_graph_from_smiles_for_increment(smiles: str) -> Data:
    mol = smiles_to_mol(smiles)
    if mol is None:
        raise ValueError(f"RDKit failed to parse: {smiles}")

    try:
        Chem.rdPartialCharges.ComputeGasteigerCharges(mol)
    except Exception:
        pass

    atom_features_list = []
    for atom in mol.GetAtoms():
        atom_features_list.append(get_atom_features(mol, atom))
    x = torch.tensor(atom_features_list, dtype=torch.float)

    edge_index = []
    edge_attr_list = []
    for bond in mol.GetBonds():
        i = bond.GetBeginAtomIdx()
        j = bond.GetEndAtomIdx()
        bf = get_bond_features(bond)
        edge_index.append((i, j)); edge_attr_list.append(bf)
        edge_index.append((j, i)); edge_attr_list.append(bf)

    if len(edge_index) > 0:
        edge_index = torch.tensor(edge_index, dtype=torch.long).t().contiguous()
        edge_attr = torch.tensor(edge_attr_list, dtype=torch.float)
    else:
        edge_index = torch.empty((2, 0), dtype=torch.long)
        edge_attr = torch.empty((0, 9), dtype=torch.float)

    # Globals: [N, ratio_P, formal_charge, TPSA, MolMR, NumAromaticRings, ratio_aromatic, avg_mass, aromatic_count]
    num_atoms = mol.GetNumAtoms()
    num_n = sum(1 for a in mol.GetAtoms() if a.GetAtomicNum() == 7)
    p_count = sum(1 for a in mol.GetAtoms() if a.GetAtomicNum() == 15)
    ratio_p = p_count / num_atoms if num_atoms else 0.0
    formal_charge = float(Chem.GetFormalCharge(mol))

    tpsa = float(Descriptors.TPSA(mol))
    mol_mr = float(Descriptors.MolMR(mol))
    num_ar_rings = float(Descriptors.NumAromaticRings(mol))

    aromatic_count = sum(1 for a in mol.GetAtoms() if a.GetIsAromatic())
    ratio_aromatic = aromatic_count / num_atoms if num_atoms else 0.0
    avg_mass = sum(a.GetMass() for a in mol.GetAtoms()) / num_atoms if num_atoms else 0.0

    u = torch.tensor(
        [[float(num_n), float(ratio_p), formal_charge, tpsa, mol_mr, num_ar_rings, float(ratio_aromatic), float(avg_mass), float(aromatic_count)]],
        dtype=torch.float
    )

    g = Data(x=x, edge_index=edge_index, edge_attr=edge_attr, u=u)
    g.smiles = smiles

    # sanitize like training
    g.x = sanitize_tensor(g.x)
    if g.edge_attr is not None and g.edge_attr.numel() > 0:
        g.edge_attr = sanitize_tensor(g.edge_attr)
    g.u = sanitize_tensor(g.u)
    return g

graphs_inc = []
parse_ok = []
for smi in tqdm(inc_df["smiles"].astype(str).tolist(), desc="Building increment graphs"):
    try:
        graphs_inc.append(build_graph_from_smiles_for_increment(smi))
        parse_ok.append(True)
    except Exception:
        graphs_inc.append(None)
        parse_ok.append(False)

inc_df["parse_ok"] = parse_ok
inc_ok = inc_df[inc_df["parse_ok"]].reset_index(drop=True)
graphs_inc_ok = [g for g in graphs_inc if g is not None]

#Apply scalers and predict
def apply_scalers_single(g, scalers):
    gg = g.clone()
    gg.x = torch.from_numpy(scalers["node"].transform(gg.x.cpu().numpy())).float()
    gg.u = torch.from_numpy(scalers["global"].transform(gg.u.cpu().numpy())).float()
    if scalers.get("edge") is not None and gg.edge_attr is not None and gg.edge_attr.numel() > 0:
        gg.edge_attr = torch.from_numpy(scalers["edge"].transform(gg.edge_attr.cpu().numpy())).float()
    return gg

scaled_inc = [apply_scalers_single(g, scalers) for g in graphs_inc_ok]

loader = DataLoader(scaled_inc, batch_size=256, shuffle=False)
preds = []
with torch.no_grad():
    for b in tqdm(loader, desc="SDGNN inference (increment set)"):
        b = b.to(device)
        preds.append(model(b).view(-1).detach().cpu().numpy())
preds = np.concatenate(preds)

inc_ok["pred_gnn_ppm"] = preds
inc_ok["diff_gnn_minus_formula_ppm"] = inc_ok["pred_gnn_ppm"] - inc_ok["deltaP_formula_ppm"]
inc_ok["abs_diff_ppm"] = np.abs(inc_ok["diff_gnn_minus_formula_ppm"].values)

display(inc_ok.head())

# Fit per compound type: δ_pred ≈ B + Aβ nβ + Aγ nγ  and compute R^2
fit_rows = []
for ctype, sub in inc_ok.groupby("compound_type"):
    X = sub[["n_beta_C","n_gamma_C"]].to_numpy(float)
    y = sub["pred_gnn_ppm"].to_numpy(float)

    reg = LinearRegression(fit_intercept=True)
    reg.fit(X, y)
    yhat = reg.predict(X)
    r2 = r2_score(y, yhat)

    fit_rows.append({
        "compound_type": ctype,
        "B_gnn_ppm": float(reg.intercept_),
        "A_beta_gnn_ppm": float(reg.coef_[0]),
        "A_gamma_gnn_ppm": float(reg.coef_[1]),
        "R2": float(r2),
        "n": int(len(sub)),
    })

fit_df = pd.DataFrame(fit_rows).sort_values("compound_type").reset_index(drop=True)
display(fit_df)

# Save outputs
OUTDIR = "./repro_out"
os.makedirs(OUTDIR, exist_ok=True)
inc_ok.to_csv(f"{OUTDIR}/increment_dataset_with_gnn_preds.csv", index=False)
fit_df.to_csv(f"{OUTDIR}/beta_gamma_fit_table_gnn_only.csv", index=False)

print(f"[OK] Saved:\n  {OUTDIR}/increment_dataset_with_gnn_preds.csv\n  {OUTDIR}/beta_gamma_fit_table_gnn_only.csv")
