# Supplementary material for: A light-weight Graph Neural Network for the prediction of 31P Nuclear Magnetic Resonance signals
Source: J Cheminform. 2026 Mar 17;18:49. doi: 10.1186/s13321-026-01178-6 (PMC13112750; doi:10.1186/s13321-026-01178-6)
Supplement: Supplementary file 8 — Supplementary material 8. [file 13321_2026_1178_MOESM8_ESM.pt]

Archive with 18 entries (18 files):
- SDGNN_grouped_BEST/data.pkl
- SDGNN_grouped_BEST/byteorder
- SDGNN_grouped_BEST/data/0
- SDGNN_grouped_BEST/data/1
- SDGNN_grouped_BEST/data/10
- SDGNN_grouped_BEST/data/11
- SDGNN_grouped_BEST/data/12
- SDGNN_grouped_BEST/data/13
- SDGNN_grouped_BEST/data/2
- SDGNN_grouped_BEST/data/3
- SDGNN_grouped_BEST/data/4
- SDGNN_grouped_BEST/data/5
- SDGNN_grouped_BEST/data/6
- SDGNN_grouped_BEST/data/7
- SDGNN_grouped_BEST/data/8
- SDGNN_grouped_BEST/data/9
- SDGNN_grouped_BEST/version
- SDGNN_grouped_BEST/.data/serialization_id
