# Supplementary material for: A light-weight Graph Neural Network for the prediction of 31P Nuclear Magnetic Resonance signals
Source: J Cheminform. 2026 Mar 17;18:49. doi: 10.1186/s13321-026-01178-6 (PMC13112750; doi:10.1186/s13321-026-01178-6)
Supplement: Supplementary file 8 — Supplementary material 8. [file 13321_2026_1178_MOESM8_ESM.pt › SDGNN_grouped_BEST/data/13]

�y�>
